# Supplementary material for: Transformer-Decoder GPT Models for Generating Virtual Screening Libraries of HMG-Coenzyme A Reductase Inhibitors: Effects of Temperature, Prompt Length, and Transfer-Learning Strategies
Source: J Chem Inf Model. 2024 Nov 7;64(22):8464–80. doi: 10.1021/acs.jcim.4c01309 (PMC11600504; doi:10.1021/acs.jcim.4c01309)
Supplement: Supplementary file 3 — ci4c01309_si_003.zip [file ci4c01309_si_003.zip › Datasets/xfer_Learning_files/NoXA5K_model_gen_ic50_results/NoXA5K_Refined_Statin_similarity_0p5.csv]

Generated Molecule	atorvastatin	rosuvastatin	simvatstatin	lovastatin	fluvastatin	pravastatin
CC(=O)OC[C@H]1O[C@@H](Oc2c(-c3ccc(O)cc3)oc3cc(O)cc(O)c3c2=O)[C@@H](O)[C@@H](OC(C)=O)[C@@H](O)[C@@H]1O	0.17277486910994763	0.16568047337278108	0.1437125748502994	0.14545454545454545	0.17073170731707318	0.15151515151515152
Nc1nc2[nH]c(SCCCc3ccccc3)cc2c(=O)[nH]1	0.15789473684210525	0.12878787878787878	0.07518796992481203	0.07633587786259542	0.18032786885245902	0.05970149253731343
CCC[C@H]1CC=CC(=O)N1	0.051470588235294115	0.06422018348623854	0.13402061855670103	0.1368421052631579	0.0673076923076923	0.12371134020618557
COc1ccc(-c2coc3cc(O[C@@H]4O[C@@H](CO)[C@@H](O)[C@@H](O)[C@@H]4O)ccc3c2=O)cc1	0.1744186046511628	0.1513157894736842	0.11920529801324503	0.12080536912751678	0.21428571428571427	0.12
c1csc(SSc2ccccc2)n1	0.12408759124087591	0.07627118644067797	0.04310344827586207	0.043859649122807015	0.14018691588785046	0.034482758620689655
Nc1ccccc1OS(=O)(=O)NCCc1ccccc1	0.2198581560283688	0.14173228346456693	0.07751937984496124	0.07874015748031496	0.1864406779661017	0.06976744186046512
CCCCCC/C=C\C/C=C\CCCCCCCC(=O)OC[C@@H](COC(=O)CCCCCCC/C=C\CCCCCCCC)OC(=O)CCCCCCCCCCCCCCCCCCCCC	0.043333333333333335	0.047619047619047616	0.04477611940298507	0.04905660377358491	0.03690036900369004	0.0648854961832061
CS(=O)(=O)c1ccc(CNC(=O)c2cc([N+](=O)[O-])ccc2Cl)cc1	0.16883116883116883	0.18604651162790697	0.08088235294117647	0.08208955223880597	0.184	0.07352941176470588
COc1ccccc1CC[C@H](O)C(=O)O	0.18181818181818182	0.17272727272727273	0.11818181818181818	0.1308411214953271	0.22772277227722773	0.1619047619047619
CC[C@@]1([N+](=O)[O-])CC[C@@H](c2ccccc2)C1	0.11888111888111888	0.08130081300813008	0.10434782608695652	0.10619469026548672	0.13274336283185842	0.08620689655172414
Cc1cn([C@H]2C[C@H](O)[C@@H](CO[P@@](=O)(O)O[P@@](=O)(O)O[C@@H]3O[C@H](CO)[C@@H](O)[C@H](O)[C@H]3O)O2)c(=O)[nH]c1=O	0.06565656565656566	0.07602339181286549	0.14102564102564102	0.14285714285714285	0.0718562874251497	0.12738853503184713
CCCCC/C=C\C/C=C\C/C=C\C/C=C\CCCC(=O)OC[C@H](COC(=O)CCCCCCCCCCCCCCCCCCCCCCC)OC(=O)CCCCCCCCCCCCC	0.04377104377104377	0.04814814814814815	0.045283018867924525	0.04961832061068702	0.03731343283582089	0.06563706563706563
CCCCNC(=O)[C@H](CCCc1ccccc1)NC(=O)c1ccccc1	0.2925170068027211	0.12413793103448276	0.0979020979020979	0.10714285714285714	0.18796992481203006	0.1386861313868613
COc1ccc(C[C@H]2COC(=O)[C@@]2(O)Cc2ccc(O)cc2)cc1OC	0.16049382716049382	0.15	0.11510791366906475	0.11678832116788321	0.2	0.1
Cc1cc(SCc2sc(N)nc2C)ccc1Cl	0.0945945945945946	0.13445378151260504	0.06611570247933884	0.06722689075630252	0.1206896551724138	0.05785123966942149
COC(=O)[C@H]1C[C@@H](OC(C)=O)C(=O)[C@H]2[C@@]1(C)CC[C@@H]1C(=O)O[C@H](c3ccoc3)C[C@]21C	0.08108108108108109	0.10191082802547771	0.19285714285714287	0.1956521739130435	0.07692307692307693	0.1527777777777778
CC(=O)[C@H]1CO[C@@H](O)[C@@H]1C	0.044444444444444446	0.05555555555555555	0.1368421052631579	0.13978494623655913	0.05825242718446602	0.12631578947368421
Cc1ccc2c(n1)CCC(=O)C2	0.07194244604316546	0.10909090909090909	0.09433962264150944	0.09615384615384616	0.09345794392523364	0.05504587155963303
CC/C=C\C/C=C\C/C=C\C/C=C\C/C=C\CCCC(=O)OC[C@H](COC(=O)CCCCCCCCCCC/C=C\CCCCCCCC)OC(=O)CCCCCCCCC	0.04659498207885305	0.051587301587301584	0.048582995951417005	0.05327868852459016	0.04	0.07053941908713693
O=S1(=O)CC[C@H](O)C1	0.022556390977443608	0.02830188679245283	0.09574468085106383	0.09782608695652174	0.0196078431372549	0.0625
O=C(O)/C=C\c1ccccc1	0.14960629921259844	0.14423076923076922	0.0761904761904762	0.07766990291262135	0.2127659574468085	0.08737864077669903
C=C(C(=O)O)[C@H]1CC[C@H](C)C(C)(C)O1	0.055944055944055944	0.06896551724137931	0.12380952380952381	0.1262135922330097	0.0625	0.125
O=C(O)CC(=O)OC[C@@H]1O[C@@H](Oc2c(-c3ccc(O)cc3)oc3cc(O)cc(O)c3c2=O)[C@H](O)[C@H](O)[C@H]1O	0.1837837837837838	0.17791411042944785	0.12727272727272726	0.12883435582822086	0.18354430379746836	0.15625
CCCCC[C@H](O)/C=C/[C@H]1[C@H](O)CC(=O)[C@@H]1C/C=C\CCCC(=O)O	0.10843373493975904	0.13768115942028986	0.13533834586466165	0.14615384615384616	0.13432835820895522	0.2
CC/C=C\C/C=C\C/C=C\C/C=C\C/C=C\CCCCCC(=O)OC[C@@H](COC(=O)CCCCCCCCC/C=C\CCCC)OC(=O)CCCCCCCCCCC/C	0.04710144927536232	0.05220883534136546	0.04918032786885246	0.05394190871369295	0.04048582995951417	0.07142857142857142
CC(C)(Cc1ccccc1)[C@H](O)NCCNCCO	0.17482517482517482	0.11904761904761904	0.10655737704918032	0.09016393442622951	0.1724137931034483	0.12605042016806722
O=c1ccc2c(O)cc(O)cc2o1	0.10218978102189781	0.12727272727272726	0.08256880733944955	0.08411214953271028	0.14423076923076922	0.06363636363636363
O=C(Cc1ccc(Cl)cc1)N1CCN(CCc2ccc(Cl)cc2)CC1	0.1761006289308176	0.11888111888111888	0.1	0.10144927536231885	0.183206106870229	0.07746478873239436
CO[C@H]1CC[C@]2(C)[C@H]3CC[C@]4(C)[C@H]5CC(C)(C)[C@@H](O)CC[C@]5(C)[C@@H]4CC[C@]3(C)[C@H]2C1(C)C	0.015151515151515152	0.029585798816568046	0.11258278145695365	0.10666666666666667	0.018072289156626505	0.07741935483870968
COc1cc(-c2oc3cc(O)cc(O)c3c(=O)c2O[C@@H]2O[C@@H](CO[C@@H]3O[C@@H]([C@@H](C)O)[C@@H](O)[C@@H]3O)[C@@H](O)[C@@H](O)[C@@H]2O)ccc1O	0.12980769230769232	0.13043478260869565	0.11602209944751381	0.12994350282485875	0.1404494382022472	0.12290502793296089
C=C(C)[C@H](CC=C(C)C)CO[C@@H]1O[C@@H](CO[C@@H]2OC[C@@H](O)[C@@H](O)[C@@H]2O)[C@@H](O)[C@@H](O)[C@@H]1O	0.058823529411764705	0.06875	0.13013698630136986	0.13986013986013987	0.0641025641025641	0.14685314685314685
O=C(CO)N[C@@H]1[C@@H](O)O[C@H](CO)[C@@H](O)[C@@H]1O	0.060810810810810814	0.06557377049180328	0.11711711711711711	0.11926605504587157	0.06837606837606838	0.1388888888888889
COc1cc2c(c3oc(=O)c4c(c13)CCC4=O)[C@H]1C[C@H](OC)O[C@@H]1O2	0.08139534883720931	0.07432432432432433	0.13333333333333333	0.13533834586466165	0.07692307692307693	0.08571428571428572
CCN(CC)c1ccc([C@@H]2[C@H]3CCCC[C@]3(O)CCN2C(=O)C2c3ccccc3Oc3ccccc32)cc1	0.23626373626373626	0.13142857142857142	0.12280701754385964	0.1242603550295858	0.20625	0.09770114942528736
COc1ccc(C(=O)CCCCCCCCCCNC(=O)c2ccccc2)cc1OC	0.21428571428571427	0.12738853503184713	0.09615384615384616	0.09740259740259741	0.18620689655172415	0.11842105263157894
C=C1C(=O)O[C@H]2/C=C(/C)CC/C=C(/C(=O)OC)C[C@@H](OC(=O)/C(C)=C/C)[C@@H]12	0.08045977011494253	0.1103448275862069	0.2109375	0.21428571428571427	0.08333333333333333	0.15789473684210525
N#Cc1cnc(C(=O)NCCO)c(=O)[nH]1	0.09090909090909091	0.10256410256410256	0.09821428571428571	0.1	0.08771929824561403	0.07964601769911504
O=c1c(O)c(-c2ccc(O[C@@H]3O[C@H](CO)[C@@H](O)[C@H](O)[C@@H]3O)c(O)c2)oc2cc(O)cc(O)c12	0.12021857923497267	0.11949685534591195	0.10967741935483871	0.1111111111111111	0.13071895424836602	0.11038961038961038
NCCCCNC(=O)N	0.061068702290076333	0.04672897196261682	0.06	0.061224489795918366	0.049019607843137254	0.07142857142857142
COc1ccc2c(c1)O[C@H](c1ccc(OCCO)c(OC)c1)CC2	0.12883435582822086	0.13768115942028986	0.11851851851851852	0.12030075187969924	0.16030534351145037	0.08695652173913043
C[C@@](O)(CO)[C@H]1Cc2ccc3ccc(=O)oc3c2O1	0.12	0.14634146341463414	0.1440677966101695	0.1271186440677966	0.15254237288135594	0.08943089430894309
C=C(CC[C@@H](C(=O)O)[C@@H]1CC[C@H]2C3=CC[C@H]4[C@@H](C)[C@@H](O[C@@H]5O[C@H](CO)[C@@H](O)[C@H](O)[C@H]5O)C[C@]4(C)[C@H]3CC[C@@]21C)C(C)C	0.09569377990430622	0.10382513661202186	0.17365269461077845	0.18292682926829268	0.09444444444444444	0.18902439024390244
C=C1C[C@]23C[C@H]1CC[C@@H]2[C@@]12C=CC[C@@](C)(C(=O)O1)[C@@H]2[C@H]3C(=O)O	0.06547619047619048	0.07801418439716312	0.14960629921259844	0.152	0.072992700729927	0.11538461538461539
CSCC[C@@H](NC(=O)CC[C@H](N)C(=O)O)C(=O)O	0.125	0.10655737704918032	0.075	0.08547008547008547	0.09243697478991597	0.15315315315315314
C[C@@](O)(CO)[C@@H]1CC[C@@](C)(O)[C@@H](O)[C@@H](O)[C@H]1O	0.039473684210526314	0.048	0.11607142857142858	0.09821428571428571	0.05	0.11711711711711711
O=[N+]([O-])c1cccc(-c2ccccc2)c1	0.2153846153846154	0.11016949152542373	0.05042016806722689	0.05128205128205128	0.2	0.04201680672268908
CC/C=C\C/C=C\C/C=C\C/C=C\C/C=C\CCCC(=O)OC[C@@H](COC(=O)CCCCCCCCCCCCCCCCCCCCCCC)OC(=O)CCCCCCCCCC	0.04513888888888889	0.04980842911877394	0.046875	0.05138339920948617	0.03861003861003861	0.068
C=CC(=C)CC[C@@]1(O)[C@](C)(O)CC[C@@H]2C(C)(C)CCC[C@@]21C	0.04216867469879518	0.07352941176470588	0.09375	0.09523809523809523	0.06015037593984962	0.07751937984496124
C=C1CC[C@@H]2[C@H](OC(=O)OC)C(=O)[C@@]2(O)C1=O	0.059602649006622516	0.08130081300813008	0.13392857142857142	0.13636363636363635	0.06666666666666667	0.10526315789473684
O=C(CCCN1CCN(c2ccccc2)CC1)Nc1ccc(C(F)(F)F)cc1	0.23417721518987342	0.11258278145695365	0.10204081632653061	0.0958904109589041	0.2074074074074074	0.07333333333333333
CCCCCC[C@@H]1CN[C@H]2C=C/C(=C/C=C/C(=O)N[C@@H](CCC(N)=O)C(=O)O)[C@]23O[C@@H]13	0.10382513661202186	0.10062893081761007	0.14189189189189189	0.15172413793103448	0.08974358974358974	0.19148936170212766
CCC(=O)Nc1ccc2c(c1)C(=O)c1ccc(O)c(CC=C(C)C)c1C2=O	0.1962025316455696	0.19117647058823528	0.1223021582733813	0.12408759124087591	0.1893939393939394	0.11510791366906475
O=c1c(O)c(-c2ccc(O)cc2)oc2cc(O[C@H]3O[C@@H](CO)[C@@H](O)[C@H](O)[C@@H]3O)c(O)c(O)c12	0.1388888888888889	0.14102564102564102	0.10967741935483871	0.1111111111111111	0.15333333333333332	0.11038961038961038
C[C@H](C(=O)OC1C[C@@H]2CC[C@H](C1)N2C)c1ccccc1	0.14666666666666667	0.10687022900763359	0.15833333333333333	0.19130434782608696	0.16666666666666666	0.15966386554621848
CC(=O)Nc1cc(S(=O)(=O)NC[C@@H]2Cc3ccccc3C2)cc(C)c1	0.17834394904458598	0.16176470588235295	0.11764705882352941	0.11940298507462686	0.18604651162790697	0.09420289855072464
NC(=O)N1CCCC[C@H]1C(=O)O	0.06521739130434782	0.05263157894736842	0.08571428571428572	0.08737864077669903	0.05504587155963303	0.0970873786407767
C=CCc1ccc(O[C@@H]2O[C@@H](CO)[C@@H](O)[C@@H](O)[C@@H]2O)c(OC)c1	0.08536585365853659	0.11029411764705882	0.1328125	0.1349206349206349	0.11450381679389313	0.14285714285714285
COc1ccc(Cl)cc1NC(=O)CSc1nc2c(=O)[nH]cnc2n1C	0.1419753086419753	0.16176470588235295	0.10144927536231885	0.10294117647058823	0.1417910447761194	0.08633093525179857
CCCCCCCCCC[C@@H](O)[C@@H]1CC[C@H]([C@@H](O)CC[C@@H](O)[C@@H]2CC[C@@H](CCCCC[C@@H](O)CC3=C[C@@H](C)OC3=O)O2)O1	0.09216589861751152	0.08808290155440414	0.14606741573033707	0.15428571428571428	0.09042553191489362	0.18023255813953487
O=C(O)c1ccc(OCCN2CCCCC2)cc1	0.12837837837837837	0.13821138211382114	0.12605042016806722	0.1282051282051282	0.15384615384615385	0.10833333333333334
NC[C@H]1O[C@H](Cc2ccccc2)[C@H](OCc2ccccc2)[C@H](O)[C@@H]1O	0.21428571428571427	0.0958904109589041	0.12408759124087591	0.1259259259259259	0.16541353383458646	0.11678832116788321
O=C(O)[C@H]1O[C@@H](Oc2ccc(-c3oc4cc(O)cc(O)c4c(=O)c3O)cc2O)[C@@H](O)[C@@H](O)[C@@H]1O	0.13736263736263737	0.13924050632911392	0.12258064516129032	0.12418300653594772	0.1437908496732026	0.13071895424836602
OC[C@@H]1O[C@@H](OC[C@@H]2O[C@@H](OC[C@@H]3O[C@@H](O)[C@@H](O)[C@@H](O)[C@@H]3O)[C@@H](O)[C@@H](O)[C@@H]2O)[C@@H](O)[C@@H](O)[C@@H]1O	0.03	0.028735632183908046	0.0880503144654088	0.08917197452229299	0.029585798816568046	0.08860759493670886
O=C(CCc1ccccc1)c1c(O)[nH]c(=O)c2c1OCCN2	0.17880794701986755	0.14393939393939395	0.12403100775193798	0.12598425196850394	0.18699186991869918	0.09090909090909091
Cc1ccc([C@@H]2C[C@@H](O)[C@@H](O)[C@@H](CO)O2)cc1	0.10204081632653061	0.125	0.1415929203539823	0.14414414414414414	0.13043478260869565	0.14285714285714285
CCCCCC[C@H]1CC[C@]2(C)C(=O)CC[C@@H]12	0.05263157894736842	0.047244094488188976	0.13392857142857142	0.13636363636363635	0.04918032786885246	0.125
C#CCCCNC(=O)c1cc(=O)n(CC(=O)Nc2ccccc2)c2ccccc12	0.32	0.13245033112582782	0.08552631578947369	0.08666666666666667	0.22962962962962963	0.09333333333333334
COc1cc(C(=O)Nc2ccc(Cl)cc2)ccc1Oc1ccc(Cl)cc1	0.23529411764705882	0.125	0.0684931506849315	0.06944444444444445	0.18045112781954886	0.06164383561643835
CC(C)C1=CC2=CC[C@@H]3[C@](C)(C(=O)O)CCC[C@]3(C)[C@H]2CC1	0.09375	0.1297709923664122	0.14516129032258066	0.16666666666666666	0.10852713178294573	0.13709677419354838
CC1=C(O[C@@H]2O[C@@H](CO)[C@@H](O)[C@@H](O)[C@@H]2O)C(=O)[C@H](C)O1	0.06329113924050633	0.07633587786259542	0.16379310344827586	0.16666666666666666	0.07936507936507936	0.1452991452991453
C[C@@H]1C(=O)O[C@@H]2C3=C([C@@H](O)C[C@]3(C)O)[C@@](C)(O)CCC3=CC(=O)C=C3[C@@H]12	0.08823529411764706	0.11267605633802817	0.17829457364341086	0.18110236220472442	0.10071942446043165	0.14393939393939395
CC(=O)O[C@@H]1[C@H](OC(C)=O)C[C@@]2(C)[C@@H](CC[C@]3(C)[C@@H]2CC=C2C4=C(C)[C@@H](C)CC[C@@]4(C(=O)O)CC[C@@]23C)C1(C)C	0.0673076923076923	0.08333333333333333	0.1524390243902439	0.147239263803681	0.061452513966480445	0.1393939393939394
C=CC[S@](=O)C/C=C/SSC[C@@H](N)C(=O)O	0.06756756756756757	0.09166666666666666	0.06837606837606838	0.07894736842105263	0.08620689655172414	0.08771929824561403
CN[C@@H](C)[C@@H]1CCNC1=O	0.05185185185185185	0.05504587155963303	0.07920792079207921	0.10309278350515463	0.057692307692307696	0.08
CC1(C)C[C@@H]2[C@H]1CC[C@]1(C)[C@@H](O)CC[C@]21C	0.01935483870967742	0.03968253968253968	0.10619469026548672	0.10810810810810811	0.024390243902439025	0.0782608695652174
C/C=C(C(=C\C)C(=O)O)[C@H]1CSC(=O)N1	0.06896551724137931	0.09401709401709402	0.0990990990990991	0.10091743119266056	0.08849557522123894	0.11009174311926606
COC(=O)CCCCCCCCCCCCCCCCCO	0.05325443786982249	0.04861111111111111	0.0661764705882353	0.06716417910447761	0.050359712230215826	0.08270676691729323
Nc1nc2c(ncn2[C@@H]2O[C@H](CO[P@@](=O)(O)O[P@](=O)(O)OP(=O)(O)O)[C@@H](O)[C@H]2O)c(=O)[nH]1	0.06382978723404255	0.0949367088607595	0.09868421052631579	0.1	0.07006369426751592	0.09933774834437085
C/C=C\C/C=N\C#CC#CC#CC#CC#CC#CC#CCCOC(C)=O	0.04395604395604396	0.05844155844155844	0.060810810810810814	0.06164383561643835	0.06040268456375839	0.061224489795918366
CCCC[C@H](CC)OC(=O)c1cc(CO)cc(C)c1	0.12080536912751678	0.12903225806451613	0.1452991452991453	0.168141592920354	0.125	0.1875
CC(=O)OC[C@@]12[C@H](OC(=O)c3ccccc3)CC[C@H](C)[C@]13C=C(C)[C@H](OC(=O)CC(C)C)C[C@@](C)(C3)C(=O)O2	0.16230366492146597	0.14035087719298245	0.16666666666666666	0.1761006289308176	0.15853658536585366	0.15337423312883436
O=C(/C=C\c1ccc(O)c(O)c1)OC[C@H]1O[C@@H](Oc2c(-c3ccc(O)cc3)oc3cc(O)cc(O)c3c2=O)[C@@H](O)[C@@H](O)[C@@H]1O	0.16748768472906403	0.15384615384615385	0.10869565217391304	0.10989010989010989	0.19186046511627908	0.1092896174863388
CCCC[C@H](C(=O)c1ccccc1)N1CCCC1	0.16783216783216784	0.1111111111111111	0.12605042016806722	0.13793103448275862	0.17391304347826086	0.1271186440677966
Oc1cccc2ccccc12	0.15748031496062992	0.1111111111111111	0.05555555555555555	0.05660377358490566	0.22340425531914893	0.046296296296296294
COc1cccc2c1C(=O)c1c(O)c3c(c(O)c1C2=O)C[C@@](O)(C(=O)CO)C[C@@H]3O[C@@H]1C[C@@H](N)[C@H](O)[C@@H](C)O1	0.12755102040816327	0.12790697674418605	0.16770186335403728	0.16981132075471697	0.1317365269461078	0.15432098765432098
C=C(C(=O)NCCCCCCCCCC)[C@H]1CC[C@@]2(C)[C@@H](C(=O)N3CCCCC3)CN12	0.07407407407407407	0.047619047619047616	0.0967741935483871	0.09803921568627451	0.049079754601226995	0.1118421052631579
CCCC/C=C\CCCCCCCC(=O)OC[C@@H](COC(=O)CCCCCCC/C=C\C/C=C\CCCC)OC(=O)CCCCCCCCCCCCC/C=C\CCCCCCCC	0.04513888888888889	0.04980842911877394	0.046875	0.05138339920948617	0.03861003861003861	0.068
CCN(CC)CC(=O)c1ccccc1	0.16666666666666666	0.13392857142857142	0.12037037037037036	0.12264150943396226	0.18446601941747573	0.12149532710280374
C=C[C@]12[C@H](CC)CC(=O)C(=C)[C@@H]1OC(=O)C(=C)C2(C)C	0.056962025316455694	0.08527131782945736	0.13559322033898305	0.13793103448275862	0.07142857142857142	0.09016393442622951
Cc1ccccc1CNC(=O)Cn1c(=O)c(=O)c2ccccc21	0.2413793103448276	0.16793893129770993	0.09701492537313433	0.09848484848484848	0.24369747899159663	0.08148148148148149
Cc1cc(C2=C(C)C(=O)NCC2)c([N+](=O)[O-])c([N+](=O)[O-])c1	0.08227848101265822	0.09923664122137404	0.08661417322834646	0.088	0.0859375	0.06201550387596899
CCC/C=C1/OC(=O)C2=C1CC[C@H](O)[C@H]2O	0.06711409395973154	0.09090909090909091	0.13513513513513514	0.13761467889908258	0.09482758620689655	0.10619469026548672
COc1c2ccoc2c(OC[C@H](O)C(C)(C)O[C@@H]2O[C@@H](CO)[C@@H](O)[C@@H](O)[C@@H]2O)c2oc(=O)ccc12	0.12834224598930483	0.15	0.15584415584415584	0.14285714285714285	0.15483870967741936	0.14935064935064934
COc1ccc(C(=O)N2CCc3ccccc32)cc1OC	0.174496644295302	0.13846153846153847	0.10077519379844961	0.10236220472440945	0.2222222222222222	0.08461538461538462
OC[C@@H]1O[C@H](O[C@H](CO)[C@@H](O)c2ccc(O)cc2)[C@H](O)[C@H](O)[C@@H]1O	0.1111111111111111	0.13333333333333333	0.12213740458015267	0.1328125	0.13846153846153847	0.15873015873015872
CCCCC/C=C\C/C=C\C/C=C\C/C=C\CCCCCC(=O)OC[C@H](COC(=O)CCCCCCC/C=C\CCCCCCCC)OC(=O)CCCCCCC/C=C\CC	0.04659498207885305	0.051587301587301584	0.048582995951417005	0.05327868852459016	0.04	0.07053941908713693
CCc1ccc(C(=O)Nc2ccc(C)cc2)c(OC)c1	0.2127659574468085	0.16129032258064516	0.11290322580645161	0.11475409836065574	0.20869565217391303	0.10483870967741936
CC(C)CNC(=O)/C=C/CCCCCCCCCCCCCCc1ccccc1	0.1569767441860465	0.12418300653594772	0.07792207792207792	0.09333333333333334	0.16783216783216784	0.10738255033557047
CC[C@H](C)[C@H]1C(=O)N2CCC[C@H]2C1=O	0.06993006993006994	0.07692307692307693	0.1320754716981132	0.16831683168316833	0.08035714285714286	0.12264150943396226
COc1c([C@H](CC(C)C)Oc2cc(CC=C(C)C)ccc2O)ccc2c1CCC(=O)O2	0.1686046511627907	0.2	0.14285714285714285	0.1527777777777778	0.19858156028368795	0.12080536912751678
O=C(O)c1cc2ccccc2cc1O	0.16666666666666666	0.14414414414414414	0.08035714285714286	0.08181818181818182	0.22	0.09090909090909091
C[C@@H](NC(=O)C[C@@H](N)C(=O)O)C(=O)O	0.11940298507462686	0.12844036697247707	0.06363636363636363	0.08490566037735849	0.11320754716981132	0.1485148514851485
CCCCCCCCCC[C@H](O)[C@H]1CC[C@H]([C@@H]2CC[C@H]([C@@H](O)CCCC[C@@H](O)CCCCC[C@@H](O)CC3=C[C@@H](C)OC3=O)O2)O1	0.0945945945945946	0.08542713567839195	0.12903225806451613	0.1366120218579235	0.08762886597938144	0.17415730337078653
O=C(c1ccccc1)c1ccc2c(c1)OCO2	0.17857142857142858	0.12195121951219512	0.08196721311475409	0.08333333333333333	0.20909090909090908	0.06504065040650407
CCN(CC)CCS(=O)(=O)c1ccc(NC(=O)c2ccccc2)c(OC)c1	0.22580645161290322	0.1897810218978102	0.12142857142857143	0.12318840579710146	0.20610687022900764	0.1223021582733813
COc1ccc(NC(=O)c2cccc(C)c2C)cc1	0.21739130434782608	0.1557377049180328	0.0975609756097561	0.09917355371900827	0.21428571428571427	0.08943089430894309
Cc1cc(N2CCN(C(=O)c3ccccc3)CC2)ccc1C(=O)O	0.2119205298013245	0.1386861313868613	0.10294117647058823	0.1044776119402985	0.21774193548387097	0.1037037037037037
C[C@H]1O[C@@H](OC(C)(C)[C@@H]2Cc3cc4ccc(=O)oc4cc3O2)[C@H](O)[C@@H](O)[C@@H]1O	0.09714285714285714	0.12244897959183673	0.20454545454545456	0.18045112781954886	0.11888111888111888	0.14492753623188406
COc1ccc(C2CNCC2)cc1OC	0.06756756756756757	0.08264462809917356	0.10619469026548672	0.10810810810810811	0.08620689655172414	0.0782608695652174
Cc1c(O)cc(C(C)C)cc1/N=N/c1ccccc1C(C)(C)C	0.16447368421052633	0.16279069767441862	0.1076923076923077	0.09230769230769231	0.19834710743801653	0.07518796992481203
CO[C@@H]1C[C@@H](C[C@H]2CC[C@H](C)[C@H]([C@@H](C)C(=O)O)O2)O[C@](O[C@@H]2CC[C@H](O)C2)[C@@H]1C	0.06557377049180328	0.09090909090909091	0.2366412213740458	0.25984251968503935	0.07947019867549669	0.17518248175182483
CO[C@H]1O[C@@H](COC(=O)c2cc(O)c(O)c(O)c2)[C@@H](O)[C@@H](O)[C@@H]1O	0.08484848484848485	0.10144927536231885	0.140625	0.14285714285714285	0.10526315789473684	0.15079365079365079
C=C(CC(=O)c1ccccc1)c1cc2ccccc2oc1=O	0.24475524475524477	0.13533834586466165	0.09022556390977443	0.0916030534351145	0.2066115702479339	0.07462686567164178
N[C@@H](Cc1ccccc1)C(=O)NC(Cc1ccccc1)=C(O)O	0.2765957446808511	0.1417910447761194	0.08088235294117647	0.09022556390977443	0.2231404958677686	0.10606060606060606
CC(C)CC(NC(=O)[C@H](N)Cc1c[nH]c2ccccc12)=C(O)O	0.2108843537414966	0.1889763779527559	0.09848484848484848	0.1171875	0.26956521739130435	0.152
N[C@H](C(=O)O)[C@@H]1NC(C(=O)O)=CCS1	0.08571428571428572	0.08695652173913043	0.08181818181818182	0.09345794392523364	0.08108108108108109	0.1346153846153846
COOC(=O)[C@H]1CCC(=O)N2CCCC[C@@H]21	0.0457516339869281	0.047244094488188976	0.11403508771929824	0.11607142857142858	0.04918032786885246	0.08620689655172414
COc1cc(SCCC(=O)Nc2ccccc2)ccc1N	0.24113475177304963	0.13846153846153847	0.09230769230769231	0.09375	0.2222222222222222	0.08461538461538462
CCCCC/C=C\C/C=C\C/C=C\C/C=C\CCCCCC(=O)OC[C@H](COC(=O)CCCCCCC/C=C\C/C=C\CCCCCC)OC(=O)CCCCCCCCCC	0.04659498207885305	0.051587301587301584	0.048582995951417005	0.05327868852459016	0.04	0.07053941908713693
CC/C=C\C/C=C\C/C=C\C/C=C\C/C=C\C/C=C\CCC(=O)OC[C@@H](COC(=O)CCCCCCCCC/C=C\CCCCCCCC)OC(=O)CCCCCC	0.04814814814814815	0.053497942386831275	0.05042016806722689	0.05531914893617021	0.04149377593360996	0.07327586206896551
COc1ccc2c(c1)O[C@H]1c3ccc(O)c(OC)c3OC[C@@H]21	0.11949685534591195	0.12686567164179105	0.10687022900763359	0.10852713178294573	0.140625	0.08270676691729323
Cn1c(SCc2ccccc2)nc2c(=O)[nH]cnc21	0.1564625850340136	0.1349206349206349	0.0703125	0.07142857142857142	0.1794871794871795	0.05426356589147287
COc1ccc([C@@H](O)CO)cc1O[C@H]1O[C@H](CO)[C@@H](O)[C@@H](O)[C@@H]1O	0.0975609756097561	0.11678832116788321	0.13076923076923078	0.14173228346456693	0.12121212121212122	0.15873015873015872
O=C1C[C@@H]2CCC(=O)[C@@]2(O)C(=O)N1Cc1ccc([N+](=O)[O-])cc1	0.1125	0.13533834586466165	0.11538461538461539	0.1171875	0.13178294573643412	0.07462686567164178
COCCCNC(=O)N1CCc2cc(Cl)cc(Cl)c2S1	0.09615384615384616	0.09090909090909091	0.11290322580645161	0.11475409836065574	0.10317460317460317	0.096
CCOC(=O)C1=C(N)Oc2c(c(=O)oc3ccccc23)[C@@H]1c1cccc(Br)c1	0.1901840490797546	0.1360544217687075	0.1103448275862069	0.11188811188811189	0.21804511278195488	0.08843537414965986
NC(N)=NC[C@@]1(O)C(=O)Nc2ccccc21	0.11971830985915492	0.1092436974789916	0.08620689655172414	0.08771929824561403	0.15454545454545454	0.06837606837606838
COC(=O)c1ccc(C(=O)Nc2ccc(Cl)cc2)cc1	0.2391304347826087	0.13385826771653545	0.08661417322834646	0.088	0.18803418803418803	0.096
Oc1ccc2cc1Oc1ccccc1C2=O	0.18382352941176472	0.15517241379310345	0.07563025210084033	0.07692307692307693	0.2403846153846154	0.049586776859504134
CC(C)n1nc(C(=O)N2CCCC2)c2ccccc21	0.14965986394557823	0.14516129032258066	0.10569105691056911	0.12605042016806722	0.24545454545454545	0.0975609756097561
C[C@@H]1CN[C@H]2[C@@H](C)N(c3ccccc3)C[C@H]12	0.11805555555555555	0.072	0.12280701754385964	0.125	0.13157894736842105	0.10434782608695652
CC/C=C\C/C=C\C/C=C\C/C=C\C/C=C\C/C=C\CCC(=O)OC[C@@H](COC(=O)CCCCCCC/C=C\CCCCCC)OC(=O)CCCCCCCCCC	0.04814814814814815	0.053497942386831275	0.05042016806722689	0.05531914893617021	0.04149377593360996	0.07327586206896551
C/N=C(\NC#N)Nc1cccc(C)c1	0.11594202898550725	0.09482758620689655	0.07079646017699115	0.07207207207207207	0.10909090909090909	0.061946902654867256
O=C(O)CCC/C=C/C[C@H]1[C@H](O)C[C@@H](O)[C@@H]1/C=C/[C@@H](O)CCc1ccccc1	0.17575757575757575	0.1597222222222222	0.13380281690140844	0.14388489208633093	0.208955223880597	0.22137404580152673
C=C[C@@]1(C)C[C@@H](OC(=O)c2ccccc2)[C@@H]2[C@](C)(O)CCC[C@]21C	0.12422360248447205	0.1079136690647482	0.14728682170542637	0.14960629921259844	0.14615384615384616	0.13076923076923078
COc1c(-c2ccc(O[C@@H]3O[C@@H](C(=O)O)[C@@H](O)[C@@H](O)[C@@H]3O)cc2)oc2cc(O)cc(O)c12	0.16666666666666666	0.16556291390728478	0.11842105263157894	0.12	0.1875	0.1342281879194631
CC1(C)O[C@@]2(C)CC[C@@H]1C[C@H]2O[C@@H]1O[C@@H](CO)[C@@H](O)[C@@H](O)[C@@H]1O	0.03508771929824561	0.04895104895104895	0.152	0.15447154471544716	0.04316546762589928	0.1349206349206349
CC1(C)CC[C@]2(C(=O)O)CC[C@]3(C)C(=CC[C@@H]4[C@@]5(C)CC[C@@H](O[C@@H]6O[C@@H](CO)[C@@H](O)[C@@H](O)[C@@H]6O)[C@@](C)(C=O)[C@@H]5CC[C@]43C)[C@@H]2C1	0.05803571428571429	0.08247422680412371	0.14606741573033707	0.14124293785310735	0.06770833333333333	0.12777777777777777
C[C@@H](NC(=O)/C=C/C(=O)O)[C@H](Cc1ccc(Cl)cc1)c1ccccc1	0.2585034013605442	0.1791044776119403	0.08571428571428572	0.10294117647058823	0.275	0.12686567164179105
O=C(O)[C@@](O)(CO)[C@@H](O)[C@@H](O)COP(=O)(O)O	0.0979020979020979	0.1206896551724138	0.0782608695652174	0.07964601769911504	0.11607142857142858	0.14953271028037382
CC/C=C\C/C=C\C/C=C\C/C=C\C/C=C\CCCC(=O)OC[C@H](COC(=O)CCCCCCC/C=C\CCCCCC)OC(=O)CCCCCCCCC/C=C\C	0.04814814814814815	0.053497942386831275	0.05042016806722689	0.05531914893617021	0.04149377593360996	0.07327586206896551
Nc1nc2[nH]cc(C(=O)N[C@@H]3C[C@H](CCCN)[C@H]3C(=O)O)c2c(=O)[nH]1	0.11515151515151516	0.12142857142857143	0.13533834586466165	0.13740458015267176	0.09352517985611511	0.1450381679389313
O=P(O)(O)O[C@H]1O[C@@H](CO)[C@@H](O)[C@H](O)[C@@H]1O	0.033112582781456956	0.04032258064516129	0.09821428571428571	0.1	0.04201680672268908	0.11926605504587157
COc1cc(O)cc2c1C(=O)c1c(O)cc(CC=C(C)C)cc1C2=O	0.12962962962962962	0.14705882352941177	0.1111111111111111	0.11278195488721804	0.14393939393939395	0.1037037037037037
CCC(=O)O[C@H]1CC(C)(C)C[C@@H]2[C@H]3C=C4C[C@@H](O[C@@H]5O[C@@H](CO)[C@@H](O)[C@@H](O)[C@@H]5O)CC[C@]4(C)[C@H]3CC[C@@]21C	0.057971014492753624	0.07865168539325842	0.19230769230769232	0.1870967741935484	0.06857142857142857	0.15625
CC(=O)O[C@H]1[C@H](O)C[C@]2(C)[C@@H]3CC[C@]4(C)[C@@H]5CC(=O)CC[C@]5(C)[C@@H]4CC[C@]3(C)[C@H]12	0.043010752688172046	0.06369426751592357	0.18382352941176472	0.17777777777777778	0.04516129032258064	0.1267605633802817
CC[C@@H](C)O[C@@H]1O[C@@H](CO)[C@@H](O)[C@@H](O)[C@H]1O	0.060810810810810814	0.0743801652892562	0.12727272727272726	0.1619047619047619	0.07758620689655173	0.18269230769230768
COc1cc(O)c2c(c1)O[C@@H](c1ccc(O)cc1)CC2=O	0.14473684210526316	0.13953488372093023	0.11904761904761904	0.12096774193548387	0.17355371900826447	0.08527131782945736
C[C@@](O)(CC(=O)O)CC(=O)OC[C@H]1O[C@@H](Oc2cc(O)c3c(=O)cc(-c4ccc(O)cc4)oc3c2)[C@@H](O)[C@@H](O)[C@@H]1O	0.19473684210526315	0.17647058823529413	0.14792899408284024	0.13609467455621302	0.18902439024390244	0.16265060240963855
CCCCCC/C=C\CCCCCCCCCC(=O)OC[C@@H](COC(=O)CCCCCCCCC/C=C\CCCCCCCC)OC(=O)CCCCCCCCCCC/C=C\CCCCCCCC	0.0429042904290429	0.04710144927536232	0.04428044280442804	0.048507462686567165	0.0364963503649635	0.06415094339622641
C=C1CC[C@@H]2[C@H]1[C@H]1[C@H](C(C)C)CC[C@@]21C	0.04	0.05737704918032787	0.10810810810810811	0.1308411214953271	0.05084745762711865	0.10909090909090909
C[C@@](O)(CC(=O)O)CC(=O)OC[C@@H]1O[C@@H](Oc2c(-c3ccc(O)cc3)oc3cc(O)cc(O)c3c2=O)[C@@H](O)[C@@H](O)[C@@H]1O	0.18652849740932642	0.1744186046511628	0.14619883040935672	0.13450292397660818	0.17964071856287425	0.16071428571428573
Cn1cnc2c(ncn2[C@H]2O[C@@H](CO)[C@@H](O)[C@H]2O)c(=O)[nH]1	0.07453416149068323	0.10606060606060606	0.12	0.12195121951219512	0.09302325581395349	0.112
COc1cc(-c2cc(=O)c3c(O)cc(O[C@H]4O[C@H](CO)[C@@H](O)[C@@H](O)[C@@H]4O)c(OC)c3o2)ccc1O	0.12834224598930483	0.12883435582822086	0.11949685534591195	0.12101910828025478	0.14012738853503184	0.12025316455696203
CCCCCNC(=N)N	0.05303030303030303	0.037037037037037035	0.06	0.061224489795918366	0.038834951456310676	0.07142857142857142
CC(C)[C@@H](NC(=O)c1nn(CCCCCCF)c2ccccc12)C(N)=O	0.2222222222222222	0.1678832116788321	0.1	0.11764705882352941	0.24	0.15037593984962405
C=C1C(=O)O[C@@H]2/C=C(/C)CC/C=C(\C)C[C@@H](OC(=O)/C(C)=C/C)[C@@H]12	0.07784431137724551	0.10869565217391304	0.225	0.2288135593220339	0.08823529411764706	0.15873015873015872
CCCCCC(=O)OCCCCCCC	0.060810810810810814	0.056910569105691054	0.08771929824561403	0.08928571428571429	0.059322033898305086	0.10810810810810811
CCCCCCCCCC[C@H](O)[C@@H]1CC[C@H]([C@@H]2CC[C@H]([C@@H](O)CCCC[C@@H](O)CCCCC[C@@H](O)CC3=C[C@@H](C)OC3=O)O2)O1	0.0945945945945946	0.08542713567839195	0.12903225806451613	0.1366120218579235	0.08762886597938144	0.17415730337078653
C[C@]12C[C@]34CC[C@H]5[C@](C)(C=O)CCC[C@]5(C)[C@H]4CC[C@@]3(C)[C@@]1(C)CC2	0.016574585635359115	0.039735099337748346	0.07857142857142857	0.07194244604316546	0.02702702702702703	0.04895104895104895
Cc1cccc(C)c1C	0.0859375	0.10891089108910891	0.08163265306122448	0.08333333333333333	0.11458333333333333	0.07142857142857142
COc1cc2c(cc1OC)[C@H]1Oc3cc(O)ccc3OC[C@H]21	0.10559006211180125	0.11029411764705882	0.10687022900763359	0.10852713178294573	0.12307692307692308	0.08270676691729323
CC1=N[C@@H](CC(C)C)S[C@@H]1C	0.051094890510948905	0.09345794392523364	0.08823529411764706	0.11224489795918367	0.06666666666666667	0.1
CC1=C2[C@H](/C=C(\C)C(=O)O)CC[C@H](C)[C@@H]2CC1	0.06622516556291391	0.08943089430894309	0.14285714285714285	0.14545454545454545	0.08403361344537816	0.13392857142857142
Nc1nc(O)c2c(n1)N(CCCCNC(=O)O)C(=O)N2	0.13333333333333333	0.144	0.0873015873015873	0.08870967741935484	0.11290322580645161	0.0967741935483871
N#C[C@H](O[C@@H]1O[C@@H](CO[C@H]2OC[C@@H](O)[C@@H](O)[C@H]2O)[C@@H](O)[C@@H](O)[C@H]1O)c1ccccc1	0.10614525139664804	0.07547169811320754	0.11486486486486487	0.12413793103448276	0.11409395973154363	0.1232876712328767
COc1cc([C@H](O)[C@@H](CO)Oc2ccc(/C=C\CO)cc2OC)ccc1O[C@@H]1O[C@@H](CO)[C@@H](O)[C@@H](O)[C@@H]1O	0.13989637305699482	0.16265060240963855	0.1130952380952381	0.12121212121212122	0.18238993710691823	0.1411042944785276
NCc1ccccc1-c1ccccc1	0.23809523809523808	0.11206896551724138	0.05128205128205128	0.05217391304347826	0.20388349514563106	0.042735042735042736
COc1ccc(/C=C/C(=O)O[C@@H]2O[C@H](CO)[C@@H](O)[C@@H](O)[C@@H]2O)cc1O	0.09580838323353294	0.1386861313868613	0.15384615384615385	0.15625	0.14393939393939395	0.1640625
CC/C=C\C/C=C\C/C=C\C/C=C\C/C=C\CCCC(=O)OC[C@H](COC(=O)CCCCCCC/C=C\CCCCCC)OC(=O)CCCCCCC/C=C\C/C	0.04868913857677903	0.05416666666666667	0.05106382978723404	0.05603448275862069	0.04201680672268908	0.07423580786026202
O=[N+]([O-])c1ccc(O)cc1	0.09230769230769231	0.11650485436893204	0.06862745098039216	0.07	0.12244897959183673	0.058823529411764705
C[C@@H]1O[C@H](NC(=O)[C@@H](N)CO)[C@H](O)[C@@H]1O	0.06944444444444445	0.07627118644067797	0.12037037037037036	0.13333333333333333	0.07964601769911504	0.14285714285714285
OC[C@@H](O)[C@@H](O)[C@H]1O[C@@](O)(CO)[C@@H](O)[C@@H](O)[C@@H]1O	0.05921052631578947	0.072	0.07563025210084033	0.08620689655172414	0.075	0.13392857142857142
CC(=O)O[C@@H]1CC[C@@]2(C)[C@H](CC[C@]3(C)[C@@H]2CC=C2[C@@H]4[C@@](C)(O)CC[C@@]4(C)CC[C@]23C)C1(C)C	0.04081632653061224	0.059880239520958084	0.13245033112582782	0.12666666666666668	0.04878048780487805	0.1038961038961039
Cc1ccccc1CN1CCN(CCCN2CCC[C@H]2C)C1	0.12578616352201258	0.08571428571428572	0.11450381679389313	0.11627906976744186	0.13076923076923078	0.09848484848484848
C[C@H](C[P@](=O)(O)OCCN)C(=O)O	0.0962962962962963	0.11009174311926606	0.09523809523809523	0.13	0.10476190476190476	0.15151515151515152
C=C1C(=O)O[C@@H]2C/C(C)=C/CC/C(C)=C/[C@H](OC(C)=O)[C@@H]12	0.075	0.09848484848484848	0.21929824561403508	0.22321428571428573	0.08527131782945736	0.15
COc1ccc(CCN2CCCCC2)cc1OC	0.0915032679738562	0.09375	0.10743801652892562	0.1092436974789916	0.10655737704918032	0.08130081300813008
Cc1ccccc1NC(=O)Cn1c(=O)c2cc(Cl)ccc21	0.20833333333333334	0.15748031496062992	0.09302325581395349	0.09448818897637795	0.23478260869565218	0.07692307692307693
CCCCC[C@H](O)/C=C/[C@H]1[C@H](O)CC(=O)[C@@H]1C/C=C\CCCC(=O)OC	0.0935672514619883	0.11888111888111888	0.14925373134328357	0.16030534351145037	0.11510791366906475	0.18604651162790697
CC(=O)N[C@H]1[C@H](O)O[C@H](CO)[C@@H](O)[C@@H]1O	0.06206896551724138	0.06722689075630252	0.12037037037037036	0.12264150943396226	0.07017543859649122	0.14285714285714285
CC(C)(O)[C@H]1CC(=O)[C@]2(C)[C@@H](CC[C@]3(C)[C@@H](c4ccoc4)OC(=O)[C@@H]4O[C@@]423)[C@@]1(C)[C@@H](O)CC(=O)O	0.12365591397849462	0.16666666666666666	0.2054794520547945	0.1836734693877551	0.14193548387096774	0.174496644295302
COc1ccc(-c2oc3cc(OC)c(OC)c(OC)c3c(=O)c2OC)cc1	0.1377245508982036	0.15602836879432624	0.0979020979020979	0.09154929577464789	0.15328467153284672	0.061224489795918366
C=CC[C@H](C(=O)O)N1CCCC[C@H]1C(=O)O	0.0821917808219178	0.08264462809917356	0.08695652173913043	0.09821428571428571	0.08620689655172414	0.11711711711711711
CCC/C=C1/OC(=O)C2=C1CC[C@@H](O)[C@H]2O	0.06711409395973154	0.09090909090909091	0.13513513513513514	0.13761467889908258	0.09482758620689655	0.10619469026548672
CCCCCC/C=C\CCCCCCCCCC(=O)OC[C@@H](COC(=O)CCCCCCCCCCC/C=C\CCCCCCCC)OC(=O)CCCCCCCCCCCCCCCCCCC	0.0429042904290429	0.04710144927536232	0.04428044280442804	0.048507462686567165	0.0364963503649635	0.06415094339622641
O=S(=O)(O)CCNC(=O)c1ccc(Cl)cc1	0.1366906474820144	0.19090909090909092	0.10619469026548672	0.10810810810810811	0.14545454545454545	0.09734513274336283
CC(C)=CCC[C@@]1(C)O[C@]2(C)CC[C@@H]1C[C@@H]2O	0.03870967741935484	0.072	0.14285714285714285	0.14545454545454545	0.05737704918032787	0.10434782608695652
COc1cc2c(cc1OC)C(c1ccc(O)cc1)=NCC2	0.1513157894736842	0.16535433070866143	0.08396946564885496	0.08527131782945736	0.18181818181818182	0.06818181818181818
CC[C@H](C)[C@H]1NC(=O)[C@H]2CCCN2C1=O	0.0684931506849315	0.075	0.12844036697247707	0.16346153846153846	0.0782608695652174	0.11926605504587157
O=C(c1ccc(F)cc1)N1CCCC1	0.14814814814814814	0.1743119266055046	0.0990990990990991	0.10091743119266056	0.1941747572815534	0.07079646017699115
CC/C=C\C/C=C\C/C=C\C/C=C\CCCCC(=O)OC[C@H](COC(=O)CCC/C=C\C/C=C\C/C=C\CCCCCCCC)OC(=O)CCCCCCCCCC	0.04814814814814815	0.053497942386831275	0.05042016806722689	0.05531914893617021	0.04149377593360996	0.07327586206896551
O=c1[nH]c2cc(Cl)ccc2n1C1CCN(CCCCN2CCOCC2)CC1	0.0898876404494382	0.07741935483870968	0.10273972602739725	0.10416666666666667	0.0945945945945946	0.0738255033557047
Cc1cccc(C)c1NC(=O)Cn1c(=O)cc(C(=O)N2CCCCC2)c2ccccc21	0.22289156626506024	0.14285714285714285	0.1038961038961039	0.10526315789473684	0.2391304347826087	0.09032258064516129
CC(=O)Nc1cc(I)c(N)c(C(=O)O)c1	0.1323529411764706	0.11403508771929824	0.09009009009009009	0.09174311926605505	0.10909090909090909	0.1111111111111111
COc1cc(-c2cc(=O)c3c(O)c([C@H]4O[C@H](C)C(=O)[C@H](O)[C@@H]4O[C@@H]4O[C@@H](C)[C@@H](O)[C@@H](O)[C@@H]4O)c(O)cc3o2)ccc1O	0.11707317073170732	0.12222222222222222	0.13953488372093023	0.1411764705882353	0.11931818181818182	0.1206896551724138
C=CC[C@@]1(C(=O)O)CC[C@@H]2[C@@H]3CCC4=CC(=O)C=C[C@]4(C)[C@@]3(F)[C@H](O)C[C@]21C	0.09142857142857143	0.11564625850340136	0.16176470588235295	0.16417910447761194	0.11188811188811189	0.145985401459854
CC(C)(C)c1ccc(/C=C/C(=O)Nc2ccc(Cl)cc2)cc1	0.19727891156462585	0.1640625	0.10852713178294573	0.08461538461538462	0.22033898305084745	0.07575757575757576
CC1=C(C)C(=O)O[C@H]([C@](C)(O)[C@]2(O)CC[C@@]3(O)[C@@H]4CC=C5C[C@@H](O[C@@H]6O[C@H](CO)[C@@H](O)[C@H](O)[C@H]6O)CC(=O)[C@]5(C)[C@H]4CC[C@]23C)C1	0.06222222222222222	0.08163265306122448	0.17045454545454544	0.15254237288135594	0.06701030927835051	0.10810810810810811
CC(C)C[C@H](NC(=O)[C@H](N)Cc1c[nH]cn1)C(=O)N[C@H](Cc1ccc(O)cc1)C(=O)N[C@@H](Cc1ccccc1)C(=O)O	0.2677595628415301	0.1781609195402299	0.08152173913043478	0.09444444444444444	0.2345679012345679	0.13793103448275862
COc1cc2c(cc1O)CCN1CCN(CCN2CCCCC2)[C@H]2CC1	0.04945054945054945	0.05128205128205128	0.07482993197278912	0.07586206896551724	0.06	0.053691275167785234
CC/C=C\C/C=C\C/C=C\C/C=C\C/C=C\CCCCCC(=O)OC[C@H](COC(=O)CCC/C=C\C/C=C\C/C=C\CCCCCCCC)OC(=O)CCC	0.04980842911877394	0.05555555555555555	0.05240174672489083	0.05752212389380531	0.04310344827586207	0.07623318385650224
C/C=C/C=C/c1ccc(O)cc1	0.08759124087591241	0.14018691588785046	0.06422018348623854	0.06542056074766354	0.14705882352941177	0.05504587155963303
CC(C)[C@H]1CC[C@@]2(C)CCCCC[C@@H]12	0.03355704697986577	0.049586776859504134	0.07079646017699115	0.09174311926605505	0.042735042735042736	0.07142857142857142
CC(C)[C@@H]1CC[C@@]2(C)CC[C@@]3(C)[C@@H](CC[C@@H]4[C@@]5(C)CCC(=O)C(C)(C)[C@@H]5CC[C@]43C)[C@H]12	0.036458333333333336	0.05521472392638037	0.10666666666666667	0.11564625850340136	0.04375	0.08552631578947369
CC(C)CCC[C@@H](C)[C@H]1CC[C@@]2(C)[C@@H]3CC[C@H]4[C@](C)(CO)[C@H](O)CC[C@@]45C[C@]35CC[C@]12C	0.06842105263157895	0.07317073170731707	0.1111111111111111	0.12	0.062111801242236024	0.12666666666666668
N=C(N)N/N=C/c1ccc(O)c(O)c1	0.0851063829787234	0.10526315789473684	0.061946902654867256	0.06306306306306306	0.11009174311926606	0.0625
O=C(ON1C(=O)CCC1=O)C1=C(O)CCN(CCc2ccc(F)cc2)C1	0.18238993710691823	0.21052631578947367	0.12318840579710146	0.125	0.20930232558139536	0.09219858156028368
NC(=O)C[C@H](NC(=O)[C@H](N)CS)C(=O)O	0.10071942446043165	0.10526315789473684	0.061946902654867256	0.07272727272727272	0.09009009009009009	0.12264150943396226
C=C(C)[C@H]1O[C@@H](O)[C@]2(C)[C@@H]1CC[C@]1(C)[C@@H]2CC=C2[C@H]3[C@](C(=O)OC)(CO)[C@@H](C(C)(C)O)[C@@]3(C)[C@@H](O)CC[C@]21C	0.05825242718446602	0.07303370786516854	0.17834394904458598	0.1509433962264151	0.06285714285714286	0.13580246913580246
OC1([C@H](CN2CCCCC2)c2ccccc2)CCCC1	0.11538461538461539	0.072992700729927	0.06818181818181818	0.07751937984496124	0.12698412698412698	0.06060606060606061
COc1cc(/C=C/C(=O)O[C@H]2O[C@H](CO)[C@@H](O)[C@@H](O)[C@@H]2O)cc(OC)c1O	0.08670520231213873	0.1258741258741259	0.14814814814814814	0.15037593984962405	0.13043478260869565	0.15789473684210525
CC(C)=CCC/C(C)=C/CC/C(C)=C/CC/C(C)=C/CC/C(C)=C/CC/C(C)=C/Cc1c(C)cc2c(c1O)O2	0.07211538461538461	0.08888888888888889	0.07954545454545454	0.07428571428571429	0.07909604519774012	0.07386363636363637
CC(=O)CCc1ccc2c(c1)OCO2	0.09929078014184398	0.12280701754385964	0.11926605504587157	0.12149532710280374	0.12844036697247707	0.1
CN1CC[C@@H](OC(=O)c2ccccc2)C1	0.1366906474820144	0.09166666666666666	0.12612612612612611	0.12844036697247707	0.1559633027522936	0.10714285714285714
CC[C@H](C)[C@@H]1C[C@H](C)C(=O)N2C(=O)NCCC[C@H]2C(=O)N1CCCO	0.09580838323353294	0.09859154929577464	0.16279069767441862	0.1935483870967742	0.08633093525179857	0.1640625
C[C@@H]1O[C@@]2(O)[C@H](O)[C@@H]1OC[C@@H]2OC(C)(C)O	0.03289473684210526	0.04838709677419355	0.14814814814814814	0.11926605504587157	0.041666666666666664	0.12844036697247707
C=C(C)[C@@H]1CC[C@@]2(C)CC[C@]3(C)[C@H](CC[C@@H]4[C@@]5(C)CC[C@H](OC(=O)/C=C/c6ccc(O)c(OC)c6)C(C)(C)[C@@H]5CC[C@]43C)[C@@H]12	0.06787330316742081	0.1	0.1404494382022472	0.13559322033898305	0.09090909090909091	0.10989010989010989
Cc1cc(I)ccc1OC1CCNCC1	0.06040268456375839	0.07377049180327869	0.09649122807017543	0.09821428571428571	0.07692307692307693	0.06896551724137931
O=[N+]([O-])c1ccc(OCC[N+](CC)(CCCCCCCCCCCC)CCCCCCCCc2ccccc2)cc1	0.15270935960591134	0.08376963350785341	0.06914893617021277	0.06989247311827956	0.14772727272727273	0.07526881720430108
CCC[C@@H](F)Cn1cc(C(=O)c2cccc3ccccc23)c2ccccc21	0.2953020134228188	0.1527777777777778	0.08843537414965986	0.09722222222222222	0.29838709677419356	0.09655172413793103
COc1ccc(NC(=O)CSc2nc3c(=O)[nH]cnc3n2C)cc1	0.17307692307692307	0.18181818181818182	0.10294117647058823	0.1044776119402985	0.17054263565891473	0.08759124087591241
CCCCCCCC/C=C\CCCCCCCCCCCCCC(=O)OC[C@@H](COC(=O)CCCCCCCCCCCCCCCCCCCCC)OC(=O)CCCCCCCCCCCCCCCCC	0.04126984126984127	0.04513888888888889	0.04240282685512368	0.04642857142857143	0.03496503496503497	0.061371841155234655
O=C(O)c1c[n+]([O-])ccc1[N+](=O)[O-]	0.08759124087591241	0.10909090909090909	0.09433962264150944	0.09615384615384616	0.10377358490566038	0.09523809523809523
COC(=O)c1c(C)c(C)cc(O)c1C(=O)OCC	0.11724137931034483	0.13445378151260504	0.13157894736842105	0.13392857142857142	0.1111111111111111	0.13274336283185842
CN[C@H]1C[C@@H]2O[C@@](C)([C@H]1OC)n1c3ccccc3c3c4c(c5c6ccccc6n2c5c31)C(=O)NC4=O	0.1912568306010929	0.11046511627906977	0.10778443113772455	0.10909090909090909	0.2	0.08875739644970414
COc1cc2c(cc1OC)O[C@H]1Cc3cc(OC)c(OC)cc3O[C@@H]21	0.08139534883720931	0.09655172413793103	0.11678832116788321	0.11851851851851852	0.08450704225352113	0.07801418439716312
COc1ccccc1C(=O)OCCc1ccccc1	0.2318840579710145	0.1349206349206349	0.096	0.0975609756097561	0.22123893805309736	0.088
CC(=O)Nc1nc2cccnc2s1	0.10144927536231885	0.12612612612612611	0.08181818181818182	0.08333333333333333	0.1111111111111111	0.07272727272727272
C=C1C[C@@H](OC(=O)/C(C)=C\CO)C(C)(C)C[C@H]1O	0.06578947368421052	0.08870967741935484	0.15178571428571427	0.15454545454545454	0.08333333333333333	0.15315315315315314
C=C1C(=O)O[C@H]2[C@H]1CC[C@@]1(C)O[C@]13CC=C(C)[C@@H]23	0.04430379746835443	0.05343511450381679	0.1282051282051282	0.13043478260869565	0.05555555555555555	0.07377049180327869
CCCCC/C=C\C/C=C\C/C=C\C/C=C\CCCCCC(=O)OC[C@@H](COC(=O)CCCCCCC/C=C\C/C=C\CCCCCC)OC(=O)CCCCCCCCCC	0.04659498207885305	0.051587301587301584	0.048582995951417005	0.05327868852459016	0.04	0.07053941908713693
Nc1nc(N)c(O)c(O)c1	0.05223880597014925	0.08571428571428572	0.038461538461538464	0.0392156862745098	0.06862745098039216	0.038834951456310676
O=[N+]([O-])c1ccc(OCCCc2ccc(OCCCCOc3ccccc3)cc2)cc1	0.21893491124260356	0.09815950920245399	0.06134969325153374	0.062111801242236024	0.17567567567567569	0.06832298136645963
O=c1c(O)c(-c2ccc(O)cc2)oc2cc(O[C@@H]3O[C@H](CO)[C@@H](O)[C@H](O)[C@@H]3O[C@H]3O[C@@H](CO)[C@@H](O)[C@H](O)[C@@H]3O)cc(O)c12	0.13106796116504854	0.12568306010928962	0.1111111111111111	0.11235955056179775	0.14204545454545456	0.09944751381215469
COc1ccc2c(=O)oc3ccc(OC)cc3c(=O)oc2c1	0.14193548387096774	0.13636363636363635	0.09090909090909091	0.09230769230769231	0.15079365079365079	0.06716417910447761
O=C(O)[C@H]1O[C@@H](Oc2c(-c3ccc(O)c(O)c3)oc3cc(O)cc(O)c3c2=O)[C@@H](O)[C@@H](O)[C@@H]1O	0.13736263736263737	0.13924050632911392	0.12258064516129032	0.12418300653594772	0.1437908496732026	0.13071895424836602
CC1(C)C[C@H](Nc2ccc(F)cc2[N+](=O)[O-])C(=O)N1CCCCCN1CCCCCCC1	0.13259668508287292	0.11949685534591195	0.10967741935483871	0.1111111111111111	0.12337662337662338	0.09615384615384616
COc1c(O[C@@H]2O[C@@H](C)[C@@H](O)[C@@H](O)[C@@H]2O)cc(O)c2c(=O)c(-c3ccc(O[C@H]4O[C@@H](CO)[C@@H](O)[C@@H](O)[C@@H]4O)cc3)coc12	0.13658536585365855	0.13186813186813187	0.12359550561797752	0.125	0.14857142857142858	0.11173184357541899
CCCCC[C@H](O)CCO[C@H]1O[C@@H](CO)[C@@H](O)[C@@H](O)[C@H]1O	0.075	0.0661764705882353	0.112	0.12295081967213115	0.06870229007633588	0.1896551724137931
CC1(C)CC[C@@]2(C(=O)O)CC[C@]3(C)C(=CC[C@@H]4[C@@]5(C)C[C@@H](O)[C@@H](O[C@@H]6O[C@H](CO)[C@@H](O)[C@@H](O)[C@@H]6O)[C@@](C)(CO)[C@@H]5CC[C@]43C)[C@@H]2C1	0.05752212389380531	0.07614213197969544	0.14444444444444443	0.13966480446927373	0.06701030927835051	0.12637362637362637
CCOC(=O)N1CCc2c([nH]c3ccccc3c2=O)C1	0.14666666666666667	0.1328125	0.13934426229508196	0.14166666666666666	0.19658119658119658	0.104
Cc1nc(-c2ccc(NC(=O)c3cccc(F)c3)cc2)cs1	0.2714285714285714	0.208	0.0661764705882353	0.06716417910447761	0.26956521739130435	0.058823529411764705
O=CN1CCCC[C@@H]1CO	0.02877697841726619	0.03571428571428571	0.06796116504854369	0.06930693069306931	0.04716981132075472	0.04807692307692308
CCOC(=O)N1CCN(CCc2ccccc2)CC1	0.1564625850340136	0.1	0.1322314049586777	0.13445378151260504	0.15966386554621848	0.11475409836065574
Cc1ccc(S(=O)(=O)NCCCNCc2ccccc2)cc1	0.2191780821917808	0.14393939393939395	0.08208955223880597	0.08333333333333333	0.2066115702479339	0.08270676691729323
N[C@H](CCCCNC(=S)Nc1ccc(CC(=O)O)cc1)C(=O)O	0.20270270270270271	0.16153846153846155	0.09848484848484848	0.10852713178294573	0.15873015873015872	0.17073170731707318
O=c1cc(-c2ccc(O)cc2)oc2cc(O)c([C@@H]3O[C@H](CO)[C@@H](O)[C@H](O)[C@@H]3O)c(O)c12	0.14942528735632185	0.1456953642384106	0.10596026490066225	0.10738255033557047	0.16666666666666666	0.10666666666666667
COc1cc(CCc2ccccc2COc2ccccc2)cc(OC)c1OC	0.23270440251572327	0.12666666666666668	0.07947019867549669	0.08053691275167785	0.18840579710144928	0.0728476821192053
C[C@@]1(CCC(=O)O)CCC[C@@]2(C)[C@@H]1CC[C@]13C=C[C@@H](C[C@H]12)[C@@](O)(CO)C3	0.0872093023255814	0.0958904109589041	0.14074074074074075	0.14285714285714285	0.09929078014184398	0.1590909090909091
COc1cc([C@]23Oc4cc(O)cc(O)c4[C@H]([C@H]2O[C@@H]2O[C@@H](CO)[C@@H](O)[C@@H](O)[C@@H]2O)[C@](C)(C(C)=O)O3)cc(O)c1O	0.10396039603960396	0.11363636363636363	0.1377245508982036	0.1393939393939394	0.11046511627906977	0.1317365269461078
CC(C)C(=O)OC[C@H]1O[C@@H](Oc2cc(O)c3c(=O)cc(-c4ccc(O)cc4)oc3c2)[C@@H](O)[C@@H](O)[C@@H]1O	0.19553072625698323	0.1910828025477707	0.13836477987421383	0.16233766233766234	0.21333333333333335	0.16129032258064516
C=CCCCCC[C@H]1O[C@@H]1CC#CC#C[C@H](C=C)OC(C)=O	0.05357142857142857	0.06382978723404255	0.09090909090909091	0.10077519379844961	0.0661764705882353	0.10852713178294573
CCCCC[C@H](O)CCO[C@H]1O[C@@H](CO)[C@@H](O)[C@@H](O)[C@@H]1O	0.075	0.0661764705882353	0.112	0.12295081967213115	0.06870229007633588	0.1896551724137931
OC[C@@H]1O[C@@H](O[C@@H]2[C@H](O)[C@H](O)[C@H](O)O[C@H]2CO)[C@@H](O)[C@H](O)[C@@H]1O	0.029239766081871343	0.034722222222222224	0.1	0.1015625	0.03597122302158273	0.10077519379844961
CCCCCCCCCCCC[C@@H](O)[C@@H]1CC[C@H]([C@@H](O)CCC[C@@H](O)[C@@H](O)CCCCC[C@@H](O)CC2=C[C@@H](C)OC2=O)O1	0.09259259259259259	0.08854166666666667	0.11538461538461539	0.12290502793296089	0.09090909090909091	0.16091954022988506
O=C(/C=C\c1ccc(O)c(O)c1)OCc1ccc(O)cc1	0.16778523489932887	0.18548387096774194	0.08461538461538462	0.0859375	0.24561403508771928	0.09375
C=C(C=O)C[C@@H]1C(C)(C)CCC[C@@]1(C)O	0.04054054054054054	0.06722689075630252	0.1	0.10185185185185185	0.06086956521739131	0.08108108108108109
CCCC/C=C\CCCCCCCC(=O)O[C@@H](COC(=O)CCCC/C=C\C/C=C\C/C=C\CCCCC)COC(=O)CCCCCCCCCCCCCCCCCCCCC	0.0456140350877193	0.050387596899224806	0.04743083003952569	0.052	0.0390625	0.06882591093117409
NC1=N[C@H](CC[N+](=O)[O-])CCC1	0.027777777777777776	0.04310344827586207	0.08490566037735849	0.08653846153846154	0.03571428571428571	0.06542056074766354
COC(=O)[C@H](C)C1=C[C@]2(C)CC[C@H](O)[C@](C)(O)[C@H]2CC1=O	0.08280254777070063	0.1171875	0.1810344827586207	0.21621621621621623	0.09523809523809523	0.1623931623931624
COc1ccc(Cl)cc1-c1ccc(OC)cc1	0.16428571428571428	0.15254237288135594	0.06557377049180328	0.06666666666666667	0.21296296296296297	0.05737704918032787
CCO[C@]1(C2=NCCN2)COc2ccccc21	0.1	0.09523809523809523	0.1092436974789916	0.1111111111111111	0.1271186440677966	0.07377049180327869
CCCCC/C=C\C/C=C\C/C=C\C/C=C\CCCCCC(=O)O[C@@H](COC(=O)CCC/C=C\C/C=C\C/C=C\C/C=C\CCCCC)COC(=O)CCC	0.04980842911877394	0.05555555555555555	0.05240174672489083	0.05752212389380531	0.04310344827586207	0.07623318385650224
COc1c(C)c(C=O)c2c(c1C)OC(=O)C[C@@H](c1ccc(O)cc1)C2=O	0.13414634146341464	0.16911764705882354	0.13333333333333333	0.13533834586466165	0.14925373134328357	0.09352517985611511
c1ccc(CC2(c3ccccc3)CCCC2)cc1	0.20714285714285716	0.08396946564885496	0.07086614173228346	0.072	0.16101694915254236	0.046511627906976744
c1ccc(Oc2ccccc2)cc1	0.2222222222222222	0.08547008547008547	0.05217391304347826	0.05309734513274336	0.17307692307692307	0.043478260869565216
O=c1c(C2=Nc3ccccc3S(=O)(=O)N2)c(-c2ccccc2)[nH]c2cc(Cl)ccc12	0.2641509433962264	0.12258064516129032	0.05	0.05063291139240506	0.19858156028368795	0.037267080745341616
C=C(C(=O)O)[C@@H]1CC[C@H](C)C(C)(C)O1	0.055944055944055944	0.06896551724137931	0.12380952380952381	0.1262135922330097	0.0625	0.125
O=C1CCNc2ccccc21	0.10526315789473684	0.09090909090909091	0.08571428571428572	0.08737864077669903	0.13861386138613863	0.056074766355140186
COc1ccc(/C=C\c2cc(OC)c(OC)c(OC)c2)c(OC)c1	0.0963855421686747	0.13970588235294118	0.07971014492753623	0.072992700729927	0.13636363636363635	0.05714285714285714
COc1ccc([C@@H](O)CO)cc1O[C@H]1O[C@@H](CO)[C@@H](O)[C@@H](O)[C@@H]1O	0.0975609756097561	0.11678832116788321	0.13076923076923078	0.14173228346456693	0.12121212121212122	0.15873015873015872
O=C(O)[C@@H]1CSCCN1	0.037037037037037035	0.046296296296296294	0.08080808080808081	0.08247422680412371	0.04854368932038835	0.0707070707070707
O=C(O)C1=C/C(=C/C=[N+]2/CCc3ccc(O[C@H]4O[C@@H](CO)[C@@H](O)[C@H](O)[C@@H]4O)cc32)C[C@H](C(=O)O)N1	0.11578947368421053	0.13496932515337423	0.15483870967741936	0.1568627450980392	0.1320754716981132	0.15584415584415584
C=C1[C@@H](O)[C@H](O)C[C@]2(C)[C@H]1CC[C@]1(C)[C@@H]2CC=C2[C@H]3[C@]4(C)CC[C@@H](OC4=O)[C@@]3(C)CC[C@@]21C	0.04591836734693878	0.0658682634730539	0.15436241610738255	0.14864864864864866	0.054878048780487805	0.09615384615384616
CCCC/C=C\C/C=C\CCCCCCCCCC(=O)OC[C@@H](COC(=O)CCCCCCCCC/C=C\CCCCCCCC)OC(=O)CCCCCCC/C=C\C/C=C\CCC	0.04513888888888889	0.04980842911877394	0.046875	0.05138339920948617	0.03861003861003861	0.068
COc1cc2oc3cc(O)c(O)cc3c(=O)c2cc1O	0.1111111111111111	0.1171875	0.0873015873015873	0.08870967741935484	0.13114754098360656	0.07936507936507936
CC(=O)N[C@@H]1[C@H](O)O[C@H](CO)[C@@H](O)[C@H]1O	0.06206896551724138	0.06722689075630252	0.12037037037037036	0.12264150943396226	0.07017543859649122	0.14285714285714285
NC(=O)[C@@H](CCCCNC(=O)c1ccccc1)NC(=O)c1ccc(F)cc1	0.29931972789115646	0.17985611510791366	0.0821917808219178	0.09090909090909091	0.2619047619047619	0.11347517730496454
CCCCC[C@@H]1CC=C(C)CCC1	0.05555555555555555	0.05042016806722689	0.12264150943396226	0.125	0.05263157894736842	0.11320754716981132
C[C@H](O)c1cc2c(c(O)c1O)[C@]13CCCC(C)(C)[C@H]1[C@@H](OC3=O)[C@@H]2O	0.0963855421686747	0.12318840579710146	0.13740458015267176	0.15748031496062992	0.11940298507462686	0.13846153846153847
CCOc1ccc([C@H]2c3cc(OC)c(OC)c(OC)c3C(=O)[C@H]2O)cc1	0.1402439024390244	0.1510791366906475	0.1323529411764706	0.13432835820895522	0.15671641791044777	0.10869565217391304
OC[C@H]1O[C@H](Oc2cc(O)c3c(c2)[C@@H]2[C@@H](c4cc(O)cc(O)c4[C@@H]2c2ccc(O)cc2)[C@H]3c2ccc(O)cc2)[C@@H](O)[C@@H](O)[C@@H]1O	0.15311004784688995	0.09183673469387756	0.09473684210526316	0.09574468085106383	0.12972972972972974	0.08947368421052632
C/C=C(\C)C(=O)O[C@@H]1C2=C(C)C(=O)O[C@]2(OC)C[C@H]2CC[C@@H](OC(=O)/C=C/SC)[C@@H](C)[C@@]21C	0.05699481865284974	0.08588957055214724	0.16326530612244897	0.15753424657534246	0.06172839506172839	0.12582781456953643
CC(=O)CC(=O)OCCc1ccccc1	0.18045112781954886	0.1206896551724138	0.11711711711711711	0.11926605504587157	0.16822429906542055	0.1388888888888889
Oc1ccc2c(c1)OC[C@]1(O)Cc3cc(O)c(O)cc3[C@@H]21	0.10828025477707007	0.11363636363636363	0.07633587786259542	0.07751937984496124	0.12698412698412698	0.07692307692307693
CC(C)c1nc(-c2ccccc2)nn1Cc1ccccc1	0.3037037037037037	0.18253968253968253	0.05925925925925926	0.07633587786259542	0.2413793103448276	0.06766917293233082
COc1ccc([N+](=O)[O-])cc1O	0.08088235294117647	0.10091743119266056	0.08571428571428572	0.08737864077669903	0.10576923076923077	0.0761904761904762
CC/C=C\C/C=C\C/C=C\CCCCCCCC(=O)OC[C@H](COC(=O)CCCCCCCCCCCCCCCCCCC)OC(=O)CCCCCCCCCCCCCCCCCCC	0.04377104377104377	0.04814814814814815	0.045283018867924525	0.04961832061068702	0.03731343283582089	0.06563706563706563
Cc1cc(O)c2c(c1)C(=O)c1cccc(O[C@@H]3O[C@@H](CO)[C@@H](O)[C@@H](O)[C@@H]3O)c1C2=O	0.13872832369942195	0.12582781456953643	0.1310344827586207	0.13286713286713286	0.14583333333333334	0.13194444444444445
CSCC[C@H](NC(=O)c1ccccc1)C(=O)O	0.21804511278195488	0.1440677966101695	0.10256410256410256	0.11403508771929824	0.1926605504587156	0.15315315315315314
NCCC[C@@H](N)CC(=O)O	0.11023622047244094	0.10679611650485436	0.06930693069306931	0.08163265306122448	0.11224489795918367	0.15053763440860216
c1ccc(C(CCN2CCOCC2)c2ccccc2)cc1	0.2361111111111111	0.09420289855072464	0.08208955223880597	0.0916030534351145	0.1774193548387097	0.06666666666666667
Oc1cc(O)c2c(c1)O[C@@H](c1ccc(O)c(O)c1)[C@H](O)[C@H]2c1c(O)cc(O)c2c1O[C@H](c1cc(O)c(O)c(O)c1)[C@@H](O)C2	0.09905660377358491	0.07853403141361257	0.08695652173913043	0.08791208791208792	0.1043956043956044	0.08152173913043478
C[C@H]1O[C@H](Oc2cc(O)c3c(=O)c(O[C@@H]4O[C@H](C)[C@@H](O)[C@@H](O)[C@@H]4O)c(-c4ccc(O)cc4)oc3c2)[C@@H](O)[C@@H](O)[C@@H]1O	0.135	0.12994350282485875	0.12790697674418605	0.12941176470588237	0.14705882352941177	0.10919540229885058
C#CCNCC(=O)NC1CCN(CCc2ccccc2)CC1	0.15483870967741936	0.08571428571428572	0.10606060606060606	0.1076923076923077	0.13953488372093023	0.09848484848484848
CC[C@H](C)[C@H](CC)CO	0.06976744186046512	0.08823529411764706	0.08247422680412371	0.11956521739130435	0.08163265306122448	0.13043478260869565
CCCCCCCCCCCCCCCCCCCCCCCCCCCCCOC(=O)CCCC/C=C\C/C=C\C/C=C\C/C=C\CCCCC	0.03474903474903475	0.03879310344827586	0.044444444444444446	0.04484304932735426	0.039647577092511016	0.05405405405405406
CC/C=C\C/C=C\C/C=C\C/C=C\C/C=C\CCCC(=O)OC[C@@H](COC(=O)CCCCCCCCC/C=C\C/C=C\CCCC)OC(=O)CCCCCCCCC	0.04814814814814815	0.053497942386831275	0.05042016806722689	0.05531914893617021	0.04149377593360996	0.07327586206896551
C[C@H]1[C@H]2[C@H](C[C@H]3[C@@H]4CC=C5C[C@@H](O)CC[C@]5(C)[C@H]4CC[C@]32C)O[C@]12CC[C@@H](C)CN2	0.02564102564102564	0.04216867469879518	0.16783216783216784	0.1702127659574468	0.03067484662576687	0.09933774834437085
CC(=O)N[C@@H](CO)CO	0.078125	0.08823529411764706	0.07142857142857142	0.08421052631578947	0.09278350515463918	0.09473684210526316
COC(=O)c1cccc(CC=C(C)C)c1	0.11428571428571428	0.1415929203539823	0.11818181818181818	0.12037037037037036	0.14814814814814814	0.11926605504587157
C/C=C/c1ccc(OCCNC(=O)c2ccccc2)c(OC)c1	0.20666666666666667	0.16666666666666666	0.0962962962962963	0.09774436090225563	0.25210084033613445	0.08888888888888889
CC(=O)O[C@H]1CC[C@@]2(C)[C@H](CC[C@]3(C)[C@@H]2CC=C2[C@@H]4CC(C)(C)[C@@H](O)CC[C@]4(C)[C@H]23)C1(C)C	0.04081632653061224	0.059880239520958084	0.1554054054054054	0.14965986394557823	0.04878048780487805	0.11842105263157894
CC(C)[C@@H]1CC[C@@]2(C)CC[C@@]3(C)[C@@H](CC[C@@H]4[C@]3(C)CC[C@H]3C(C)(C)[C@H](O)CC[C@]43C)[C@H]12	0.031088082901554404	0.04878048780487805	0.10666666666666667	0.11564625850340136	0.037267080745341616	0.08552631578947369
CCN1c2c(F)cc(C#N)cc2[C@@H](C#N)c2ccccc21	0.152317880794702	0.12213740458015267	0.06818181818181818	0.06923076923076923	0.19327731092436976	0.06060606060606061
CN[C@](N)(C(=O)O)C(=O)O	0.0859375	0.07692307692307693	0.0707070707070707	0.061224489795918366	0.07	0.10526315789473684
CN[C@@H](CCCN=C(N)N)C(=O)O	0.09558823529411764	0.07964601769911504	0.07407407407407407	0.08571428571428572	0.08333333333333333	0.11650485436893204
C=CCN1CCN(c2cccc(C(=O)Nc3ccccc3)c2)CC1	0.24161073825503357	0.11267605633802817	0.08571428571428572	0.08695652173913043	0.1953125	0.06338028169014084
O=c1cc(-c2ccc(O)c(O)c2)oc2cc(O)c([C@H]3O[C@H](CO)[C@H](O)[C@H](O)[C@@H]3O)c(O)c12	0.12222222222222222	0.12179487179487179	0.10457516339869281	0.10596026490066225	0.13333333333333333	0.10526315789473684
C/C=C1\[C@H]2CCN3CC[C@]4(c5ccccc5N(C)[C@@H]4C2)[C@@H]13	0.1	0.08759124087591241	0.10852713178294573	0.11023622047244094	0.13385826771653545	0.08396946564885496
O=c1c(O[C@@H]2O[C@@H](CO)[C@@H](O)[C@@H](O)[C@@H]2O)c(-c2ccc(O)cc2)oc2cc(O)cc(O)c12	0.14689265536723164	0.14285714285714285	0.1111111111111111	0.11258278145695365	0.16326530612244897	0.1118421052631579
O=C(OC[C@H](O)CO)c1cc(O)cc(O)c1	0.12056737588652482	0.14912280701754385	0.10619469026548672	0.11818181818181818	0.1559633027522936	0.1588785046728972
O=C(O[C@@H](C(=O)O)[C@@H]1OC(=O)[C@@H](O)[C@@H]1O)c1cc(O)c(O)c(O)c1	0.1125	0.12686567164179105	0.1328125	0.144	0.11450381679389313	0.16129032258064516
COc1cc(CCCO)ccc1O[C@H](CO)CO[C@H]1O[C@@H](CO)[C@@H](O)[C@@H](O)[C@H]1O	0.09550561797752809	0.09803921568627451	0.125	0.1347517730496454	0.10135135135135136	0.15827338129496402
COC(=O)[C@]1(C)CC[C@]2(C(=O)O)CC[C@]3(C)C(=CC[C@@H]4[C@@]5(C)CC[C@@H](O[C@@H]6OC[C@@H](O)[C@@H](O)[C@@H]6O)[C@@](C)(CO)[C@@H]5CC[C@]43C)[C@@H]2C1	0.06666666666666667	0.07575757575757576	0.143646408839779	0.1388888888888889	0.061224489795918366	0.13812154696132597
CC/C=C\C/C=C\C/C=C\C/C=C\CCCCC(=O)OC[C@H](COC(=O)CCCCCCCCCCCCCCCCC)OC(=O)CCCCCCCCCCCCCCCCC	0.0456140350877193	0.050387596899224806	0.04743083003952569	0.052	0.0390625	0.06882591093117409
CC1=C(/C=C/C(C)=C/C=C/C(C)=C/C=C/C=C(C)/C=C/C=C(C)/C=C/[C@@]23O[C@@]2(C)CCCC3(C)C)C(C)(C)C[C@H](O)C1	0.03139013452914798	0.057291666666666664	0.09444444444444444	0.0893854748603352	0.047619047619047616	0.053763440860215055
O=C(O)/C=C(\O)C(=O)c1ccccc1	0.17692307692307693	0.13513513513513514	0.08108108108108109	0.08256880733944955	0.18627450980392157	0.12264150943396226
CCCCCC/C=C\C/C=C\CCCCCCCC(=O)OC[C@H](COC(=O)CCCCCCC/C=C\C/C=C\CCCCCC)OC(=O)CCCCCCCCC/C=C\CCCCC	0.04513888888888889	0.04980842911877394	0.046875	0.05138339920948617	0.03861003861003861	0.068
CC(C)Cc1ccc([C@H](C)C(=O)NO)cc1	0.16176470588235295	0.2018348623853211	0.11607142857142858	0.1388888888888889	0.2	0.13761467889908258
Nc1ccn([C@@H]2CS[C@@H](CO)C2)c(=O)n1	0.060810810810810814	0.08333333333333333	0.11711711711711711	0.11926605504587157	0.07758620689655173	0.08849557522123894
O=C(CCC[N+]12CCCCC2)C1	0.013513513513513514	0.01652892561983471	0.05405405405405406	0.05504587155963303	0.017241379310344827	0.02654867256637168
CSC[C@H]1N[C@@H](c2ccc(F)cc2)C1	0.1323529411764706	0.1651376146788991	0.1	0.10185185185185185	0.17307692307692307	0.09090909090909091
CCCCCCCCCCCCC/C=C/[C@@H](O)[C@H](CO[C@H]1O[C@H](CO)[C@H](O)[C@H](O)[C@H]1O)NC(=O)[C@@H](O)CCCCCCCCCCCCCCCCCCCCC	0.07364341085271318	0.07758620689655173	0.07964601769911504	0.08520179372197309	0.07929515418502203	0.13023255813953488
CCCC/C=C\C/C=C\CCCCCCCCCC(=O)OC[C@@H](COC(=O)CCCCCCCCCCCCCCCCCCCCC)OC(=O)CCCCCCC/C=C\C/C=C\CCCC	0.04377104377104377	0.04814814814814815	0.045283018867924525	0.04961832061068702	0.03731343283582089	0.06563706563706563
CC(C)C1=C[C@H]2[C@@H](CC[C@@]2(C)O)[C@@](C)(O)CC1	0.06666666666666667	0.09917355371900827	0.11403508771929824	0.13636363636363635	0.07563025210084033	0.11504424778761062
CN(C)c1ccc2c(c1)Oc1ccc(O)cc1C2=O	0.14285714285714285	0.1652892561983471	0.08870967741935484	0.09016393442622951	0.1826086956521739	0.06349206349206349
O=C(c1ccncc1)N1CCc2ccccc2C1	0.15862068965517243	0.11904761904761904	0.08870967741935484	0.09016393442622951	0.20353982300884957	0.06349206349206349
CSC[C@@H](NC(=O)CC[C@@H](N)C(=O)O)C(=O)NCC(=O)O	0.12582781456953643	0.10852713178294573	0.0703125	0.08	0.09523809523809523	0.15254237288135594
Cc1ccc(NC(=O)c2ccc(C)c(C)n2)c(C)c1	0.1597222222222222	0.19658119658119658	0.09836065573770492	0.1	0.17391304347826086	0.08130081300813008
C=C(CO)C(=O)OC[C@@H]1O[C@@H](Oc2cc(O)c3c(=O)c(-c4ccc(O)cc4O)coc3c2)[C@@H](O)[C@@H](O)[C@@H]1O	0.13471502590673576	0.12280701754385964	0.12727272727272726	0.12883435582822086	0.13333333333333333	0.13496932515337423
CC1(C)C=C2[C@H]3CC[C@@H]4[C@@]5(C)CC[C@@H](OC(=O)/C=C/c6ccccc6)C(C)(C)[C@@H]5CC[C@@]4(C)[C@@]3(C)CC[C@@]2(C)CC1	0.10096153846153846	0.09782608695652174	0.12643678160919541	0.12138728323699421	0.12571428571428572	0.09550561797752809
O=C(Nc1ccccc1)[C@H]1CCc2ccccc21	0.2631578947368421	0.11023622047244094	0.08870967741935484	0.09016393442622951	0.19298245614035087	0.072
CCCCCC/C=C\C/C=C\CCCCCCCC(=O)OC[C@H](COC(=O)CCCCCCCCCCCCCCCCC)OC(=O)CCCCCCCCCCCCCCCCCCCCC	0.043333333333333335	0.047619047619047616	0.04477611940298507	0.04905660377358491	0.03690036900369004	0.0648854961832061
CC1(C)C=C[C@]2(C)CC[C@]3(C)C(=CC[C@@H]4[C@@]5(C)CC[C@@H](O)[C@@](C)(CO)[C@@H]5CC[C@]43C)[C@H]2C1	0.046632124352331605	0.06707317073170732	0.12666666666666668	0.12080536912751678	0.055900621118012424	0.10526315789473684
C=CC(C)(C)O	0.024	0.041237113402061855	0.06741573033707865	0.03333333333333333	0.043478260869565216	0.03296703296703297
COC(=O)[C@]12CC[C@H](C)[C@H](C)[C@@H]1C1=C[C@@H](OC)[C@H]3[C@](C)(CC[C@@H]4C(C)(C)[C@@H](OC(C)=O)CC[C@]43C)[C@]1(C)CC2	0.047619047619047616	0.0546448087431694	0.16149068322981366	0.15625	0.03867403314917127	0.12727272727272726
O=C(Nc1cn[nH]c1)c1ccccc1	0.19083969465648856	0.10256410256410256	0.06956521739130435	0.07079646017699115	0.16981132075471697	0.06086956521739131
O=C(O)CCCCCNC(=O)CCCCCNC(=O)c1ccccc1	0.18471337579617833	0.11971830985915492	0.0851063829787234	0.08633093525179857	0.14925373134328357	0.13432835820895522
CC1(C)CCC(C)(C)c2ccccc2C1	0.09859154929577464	0.10256410256410256	0.10810810810810811	0.11009174311926606	0.12727272727272726	0.07017543859649122
Cn1c2c(c(=O)c3ccccc31)C[C@H](C(=O)O)N(C)CC2	0.1610738255033557	0.14960629921259844	0.14754098360655737	0.15	0.23684210526315788	0.112
CCCC/C=C\C/C=C\CCCCCCCCCC(=O)OC[C@H](COC(=O)CCCCCCCCC/C=C\C/C=C\CCCC)OC(=O)CCCCCCCCCCCCCCCCCCC	0.04377104377104377	0.04814814814814815	0.045283018867924525	0.04961832061068702	0.03731343283582089	0.06563706563706563
C=C/C(C)=C/C[C@H]1C(=C)CC[C@H]2C(C)(C)[C@@H](O)[C@@H](O)C[C@]12C	0.04216867469879518	0.08148148148148149	0.12903225806451613	0.13114754098360656	0.06818181818181818	0.112
COc1ccc2c(c1)O[C@@H]1c3ccc(O)c(OC)c3OC[C@H]21	0.11949685534591195	0.12686567164179105	0.10687022900763359	0.10852713178294573	0.140625	0.08270676691729323
C=C1CC[C@@H]2[C@@](C)(CO)CCC[C@@]2(C)[C@@H]1/C=C/C1=CCOC1=O	0.052941176470588235	0.08571428571428572	0.11450381679389313	0.11627906976744186	0.08888888888888889	0.07407407407407407
CC(=O)OC[n+]1ccccc1	0.10606060606060606	0.08181818181818182	0.08653846153846154	0.08823529411764706	0.11764705882352941	0.08737864077669903
CC1=C2CC[C@@](C)(O)[C@H](O)C[C@@H]2OC1(C)C	0.039735099337748346	0.06557377049180328	0.13761467889908258	0.14018691588785046	0.05042016806722689	0.09821428571428571
CO[C@H]1[C@@H](C(=O)O)O[C@H](O[C@@H]2[C@@H](O)[C@@H](O)CO[C@@H]2O[C@H]2CO[C@@H](O)[C@H](O)[C@H]2O)[C@H](O)[C@H]1O	0.04145077720207254	0.04819277108433735	0.12	0.12162162162162163	0.049689440993788817	0.12080536912751678
C/C=C(\CO)C(=O)O[C@H]1CC[C@@]2(C)[C@@H](C)C(=O)O[C@@H]2[C@H]1O[C@@]1(C)OC(=O)[C@H](C)CC[C@@H]1C	0.05789473684210526	0.0875	0.21739130434782608	0.2116788321167883	0.06289308176100629	0.14383561643835616
CCCCC/C=C/C/C=C/C/C=C/C/C=C/CCCC(=O)N[C@@H](CC(C)C)CO	0.08839779005524862	0.1038961038961039	0.0718954248366013	0.087248322147651	0.1	0.11643835616438356
CC(C)(C)c1cc(C(=O)Nc2ccccc2)c(C#N)c(C)c1O	0.23776223776223776	0.15384615384615385	0.125	0.10077519379844961	0.19834710743801653	0.08333333333333333
CC(C)[C@H](NC(=O)c1nn(CCC2CCCC2)c2ccccc12)C(N)=O	0.19745222929936307	0.15827338129496402	0.13138686131386862	0.15037593984962405	0.2283464566929134	0.14925373134328357
C[C@H](NC(=O)[C@H](C)NC(=O)[C@@H](N)CCC(=O)O)c1ccccc1	0.23776223776223776	0.19047619047619047	0.09923664122137404	0.11811023622047244	0.2288135593220339	0.18181818181818182
CC(=O)N[C@H]1[C@H](O[C@@H]2[C@H](CO)O[C@@H](O[C@@H]3[C@H](CO)O[C@H](O)[C@H](NC(C)=O)[C@H](O)[C@H]3O)[C@H](N)C[C@H]2O)O[C@H](CO)[C@@H](O)[C@@H]1O	0.06976744186046512	0.057291666666666664	0.12571428571428572	0.12716763005780346	0.05319148936170213	0.13953488372093023
CC(=O)[C@]1(O)CC[C@@H]2[C@@H]3CCC4=CC(=O)CCC4=C3[C@@H](c3ccc(N(C)CC)cc3)C[C@@]21C	0.125	0.16883116883116883	0.152317880794702	0.15436241610738255	0.1437908496732026	0.11612903225806452
CC(=O)N[C@@H](CSC(C)=O)C(=O)Nc1ccc2c(c1)OCO2	0.13548387096774195	0.12878787878787878	0.10852713178294573	0.11904761904761904	0.11627906976744186	0.11811023622047244
C=CCc1ccc(O[C@@H]2O[C@H](CO)[C@@H](O)[C@H](O)[C@@H]2O)c(OC)c1	0.08536585365853659	0.11029411764705882	0.1328125	0.1349206349206349	0.11450381679389313	0.14285714285714285
Cc1ccc(/C=C/C(=O)Oc2ccc(C#N)cc2)cc1	0.16216216216216217	0.15079365079365079	0.07751937984496124	0.07874015748031496	0.21739130434782608	0.06976744186046512
O=C(O)C[C@@H](NC(=O)Cc1ccccc1)C(=O)Nc1ccccc1	0.35555555555555557	0.17293233082706766	0.08695652173913043	0.0962962962962963	0.23770491803278687	0.13740458015267176
CC(=O)OC[C@H](CO)c1ccccc1	0.16666666666666666	0.13392857142857142	0.11009174311926606	0.12264150943396226	0.19607843137254902	0.12149532710280374
CC(C)[C@H]1OC(=O)C[C@]1(C)C	0.051470588235294115	0.08411214953271028	0.12244897959183673	0.14893617021276595	0.0673076923076923	0.09
C[S@@](=O)CC[C@H](N)C(=O)O	0.08527131782945736	0.0970873786407767	0.08080808080808081	0.09375	0.09090909090909091	0.11578947368421053
CNCc1c[nH]c2cccc(OC)c12	0.10714285714285714	0.11304347826086956	0.07964601769911504	0.08108108108108109	0.12844036697247707	0.07079646017699115
CC/C=C\C/C=C\C/C=C\C/C=C\C/C=C\CCCC(=O)O[C@H](COC(=O)CCCCCCC/C=C\C/C=C\C/C=C\CC)COC(=O)CCCCCCC	0.04980842911877394	0.05555555555555555	0.05240174672489083	0.05752212389380531	0.04310344827586207	0.07623318385650224
CC/C=C\C/C=C\C/C=C\C/C=C\CCCCCCC(=O)O[C@H](COC(=O)CCCCCCC/C=C\C/C=C\CCCC)COC(=O)CCCCCCCCCCCCCC	0.04659498207885305	0.051587301587301584	0.048582995951417005	0.05327868852459016	0.04	0.07053941908713693
NCCCC[C@H](N[C@H]1O[C@H](C(=O)O)[C@@H](O)[C@@H](O)[C@@H]1O)C(=O)O	0.10897435897435898	0.08148148148148149	0.12	0.13114754098360656	0.07633587786259542	0.19827586206896552
CC(=O)N1CCC[C@@H]2c3cccc4[nH]cc(c34)C[C@H]21	0.1038961038961039	0.10852713178294573	0.12295081967213115	0.125	0.13114754098360656	0.088
Nc1cc2cccnc2[nH]c1=O	0.07971014492753623	0.0990990990990991	0.06422018348623854	0.06542056074766354	0.10377358490566038	0.045454545454545456
CCN1c2ncccc2-c2ccccc21	0.16911764705882354	0.11864406779661017	0.06779661016949153	0.06896551724137931	0.24509803921568626	0.059322033898305086
COc1c2ccoc2c(OC[C@H](O[C@H]2O[C@@H](CO)[C@@H](O)[C@@H](O)[C@@H]2O)C(C)(C)O)c2oc(=O)ccc12	0.12234042553191489	0.14285714285714285	0.15584415584415584	0.14285714285714285	0.14743589743589744	0.14193548387096774
C=C(C)[C@@H](O)Cc1c(OC)cc2oc3cc(OC)c(CC=C(C)C)c(O)c3c(=O)c2c1O	0.12290502793296089	0.14473684210526316	0.11258278145695365	0.11409395973154363	0.1342281879194631	0.11333333333333333
CC/C=C\C[C@@H](O)/C=C/C=C\C=C\[C@@H](O)CCCCCC(=O)O	0.11180124223602485	0.14285714285714285	0.06569343065693431	0.07462686567164178	0.1484375	0.16
CCC[C@@H](c1ccc(Cl)cc1)[C@H](O)c1ccc(O)c(OC)c1	0.1891891891891892	0.1732283464566929	0.0916030534351145	0.1015625	0.23076923076923078	0.12698412698412698
C[C@@H](/C=C/[C@@]1(O)[C@@H](C)C[C@@H](O)CC1(C)C)O[C@H]1O[C@@H](CO)[C@@H](O)[C@@H](O)[C@@H]1O	0.0449438202247191	0.08904109589041095	0.1590909090909091	0.1796875	0.07692307692307693	0.15151515151515152
O=c1c(O)c(-c2ccc(O)cc2)oc2cc(O[C@H]3O[C@H](CO)[C@@H](O)[C@H](O)[C@@H]3O)c(O[C@@H]3O[C@@H](CO)[C@@H](O)[C@@H](O)[C@@H]3O)c(O)c12	0.12440191387559808	0.12432432432432433	0.10989010989010989	0.1111111111111111	0.1340782122905028	0.09836065573770492
CCCCC/C=C\C/C=C\C/C=C\C/C=C\C/C=C\CCC(=O)OC[C@H](COC(=O)CCCCCCC/C=C\CCCC)OC(=O)CCCCCCCCCCC/C=C	0.047619047619047616	0.048582995951417005	0.045454545454545456	0.0502092050209205	0.040983606557377046	0.06779661016949153
CN1CCC2=C(CCCC2)C1	0.027972027972027972	0.02564102564102564	0.05555555555555555	0.05660377358490566	0.036036036036036036	0.02727272727272727
CCCCCCCCCCCCCCCCCCCCCCCCCCCCCCOC(=O)CCCCCCCCCCCCCCCCC	0.03557312252964427	0.03070175438596491	0.045662100456621	0.04608294930875576	0.03139013452914798	0.05555555555555555
COc1cccc(OC)c1O[C@H]1O[C@@H](CO)[C@@H](O)[C@@H](O)[C@@H]1O	0.09375	0.1044776119402985	0.136	0.13821138211382114	0.1171875	0.14634146341463414
O=[N+]([O-])c1ccc(Cl)nc1	0.05970149253731343	0.08490566037735849	0.05825242718446602	0.0594059405940594	0.0784313725490196	0.04854368932038835
c1ccc2c(c1)CCc1ccccc1-2	0.18045112781954886	0.1016949152542373	0.05982905982905983	0.06086956521739131	0.19047619047619047	0.0423728813559322
NCCC[C@H](N)CC(=O)N[C@@H](CC(N)=O)C(=O)N[C@@H](Cc1c[nH]c2ccccc12)C(=O)O	0.1871345029239766	0.14285714285714285	0.08280254777070063	0.09090909090909091	0.1875	0.14965986394557823
CC/C=C\C/C=C\C/C=C\C/C=C\C/C=C\CCCC(=O)OC[C@@H](COC(=O)CCCCCCCCCCCCCCCCCCC)OC(=O)CCCCCCCCCCCCCC	0.04513888888888889	0.04980842911877394	0.046875	0.05138339920948617	0.03861003861003861	0.068
COc1ccc2cc([C@@H](O)CNC(=O)CCc3ccccc3)ccc2c1	0.2582781456953642	0.15602836879432624	0.0979020979020979	0.10714285714285714	0.25396825396825395	0.10638297872340426
CCCCNc1ccc(OC)c2c1C[C@@H](c1ccc(OC)cc1)O2	0.15	0.13768115942028986	0.13533834586466165	0.13740458015267176	0.16923076923076924	0.10294117647058823
CC/C=C\C/C=C\C/C=C\C/C=C\CCCCCCC(=O)OC[C@@H](COC(=O)CCCCCCCCC/C=C\C/C=C\CCCC)OC(=O)CCCCCCCCCCCC	0.04659498207885305	0.051587301587301584	0.048582995951417005	0.05327868852459016	0.04	0.07053941908713693
CNC(=N)N1C=CC[C@@]2(C1)[C@@H]1CC[C@@H](C)[C@]23C[C@](O)(C(=O)O)C(C(=O)O)=C3C1	0.10404624277456648	0.09333333333333334	0.12857142857142856	0.13043478260869565	0.09655172413793103	0.13768115942028986
CCOC(=O)c1ccc(OCCCN2CCc3ccccc3C2)cc1	0.20512820512820512	0.1258741258741259	0.12318840579710146	0.125	0.2283464566929134	0.1079136690647482
NCCc1cc(I)ccc1OC1CCNCC1	0.06493506493506493	0.07874015748031496	0.10084033613445378	0.10256410256410256	0.08196721311475409	0.0743801652892562
CC1=CC(=O)[C@H]2O[C@@]3(C[C@@H](C)[C@@H](O)O3)[C@@]1(O)C2(C)C	0.050955414012738856	0.078125	0.14782608695652175	0.1504424778761062	0.064	0.11965811965811966
C/C=C(\C(C)C)[C@H](O)[C@@H](O)[C@@H](C)[C@@H]1CC[C@@H]2[C@@H]3COC(=O)[C@@H]4C[C@@H](O)[C@@H](O)C[C@@]4(C)[C@@H]3CC[C@@]12C	0.07731958762886598	0.10975609756097561	0.1503267973856209	0.16	0.09937888198757763	0.15894039735099338
C/C=C\S[C@H](CC)SSCCC	0.04225352112676056	0.07079646017699115	0.06481481481481481	0.08653846153846154	0.06422018348623854	0.08571428571428572
CC1(C)CC[C@@]23CC[C@@]4(C)[C@@H](CC[C@@H]5[C@@]6(C)CC[C@@H](O)C(C)(C)[C@@H]6CC[C@]54C)[C@@H]2[C@@H]1OC3=O	0.025	0.04093567251461988	0.1390728476821192	0.13333333333333333	0.02976190476190476	0.08227848101265822
O=c1cc(-c2ccc(O)cc2)oc2cc(O[C@H]3O[C@H](CO)[C@@H](O)[C@H](O)[C@H]3O)c([C@@H]3O[C@H](CO)[C@@H](O)[C@H](O)[C@@H]3O)c(O)c12	0.1330049261083744	0.12777777777777777	0.11299435028248588	0.11428571428571428	0.14450867052023122	0.10112359550561797
CO[C@@H]1[C@@H](C(=O)O)O[C@H](O[C@@H]2[C@@H](CO)O[C@@H](O)[C@@H]2O)[C@@H](O)[C@@H]1O	0.05389221556886228	0.06428571428571428	0.12598425196850394	0.128	0.06666666666666667	0.136
O=c1ccn([C@@H]2O[C@H](CO[P@@](=O)(O)O[P@@](=O)(O)O[C@H]3O[C@H](CO)[C@@H](O)[C@H](O)[C@@H]3O)[C@@H](O)[C@H]2O)c(=O)[nH]1	0.06565656565656566	0.07602339181286549	0.12658227848101267	0.1282051282051282	0.0718562874251497	0.11320754716981132
CC1=C2C(=O)[C@@H]3CC[C@H](C)[C@@]2(CC1)C3(C)C	0.039473684210526314	0.06504065040650407	0.12612612612612611	0.12844036697247707	0.05	0.0782608695652174
C=C[C@](C)(O)/C=C/C1=C(O)CC[C@@H]2CC[C@@H](C)[C@]2(O)C(=O)C(C)=C1COC(C)=O	0.0847457627118644	0.13793103448275862	0.16058394160583941	0.145985401459854	0.11888111888111888	0.12056737588652482
COC1=CC(=O)O[C@H](/C=C/c2ccc(OC)c(OC)c2)C1	0.0875	0.13953488372093023	0.128	0.13008130081300814	0.136	0.08527131782945736
COc1cc2ncnc(Nc3ccc(C(=O)OC(C)(C)C)cc3)c2cc1OC	0.1488095238095238	0.16083916083916083	0.11888111888111888	0.0896551724137931	0.16666666666666666	0.07432432432432433
C[C@@H](O)CCCn1nc(C(=O)c2cccc3ccccc23)c2ccccc21	0.3129251700680272	0.1773049645390071	0.08843537414965986	0.1048951048951049	0.319672131147541	0.11188811188811189
Cc1cc2c(c(C)c1CCO)C(=O)[C@](C)(O)C2	0.10344827586206896	0.1271186440677966	0.10434782608695652	0.10619469026548672	0.13274336283185842	0.09565217391304348
C[C@@H]1CCCCCCCCCCCCC(=O)O1	0.018633540372670808	0.022388059701492536	0.10084033613445378	0.10256410256410256	0.023255813953488372	0.04838709677419355
O=C1N=C(O)[C@@H](Cc2ccccc2)N1	0.13970588235294118	0.11304347826086956	0.08928571428571429	0.09090909090909091	0.16037735849056603	0.07079646017699115
Cc1cc(C(=O)NCCCCCc2ccccc2)ccc1O	0.22758620689655173	0.14393939393939395	0.09848484848484848	0.1	0.226890756302521	0.1076923076923077
O=C(O)[C@H](S)c1ccc(/N=N/c2ccc(S(=O)(=O)O)cc2)cc1	0.18666666666666668	0.1889763779527559	0.07407407407407407	0.08333333333333333	0.2066115702479339	0.09090909090909091
C=C1[C@@H]([C@@H](O)C[C@H](C)CC[C@H]2C(C)C)CC[C@@H]2CC[C@@H](C)OC(=O)C[C@@H]1O	0.056179775280898875	0.08053691275167785	0.2204724409448819	0.24390243902439024	0.0684931506849315	0.1323529411764706
CC(=O)NC[C@H]1O[C@H](CO)[C@@H](O)[C@@H](O)[C@@H]1O	0.06802721088435375	0.0743801652892562	0.12727272727272726	0.12962962962962962	0.07758620689655173	0.14953271028037382
CCCCCn1nc(C(=O)c2cccc3ccccc23)c2ccccc21	0.28187919463087246	0.14685314685314685	0.0896551724137931	0.09090909090909091	0.28225806451612906	0.09027777777777778
CC(C)=CCC[C@]1(C)O[C@@]2(C)CC[C@@H]1C[C@H]2O	0.03870967741935484	0.072	0.14285714285714285	0.14545454545454545	0.05737704918032787	0.10434782608695652
COc1ccc(C2=NN=C2)cc1	0.12030075187969924	0.1619047619047619	0.06422018348623854	0.06542056074766354	0.15841584158415842	0.05504587155963303
CC/C=C(/CCC)C(=O)OCC	0.072992700729927	0.08108108108108109	0.10679611650485436	0.10891089108910891	0.07476635514018691	0.13
CC(C)CNCCOC(=O)c1ccc(NC(=O)CC(=O)O)cc1	0.2191780821917808	0.1984126984126984	0.12403100775193798	0.144	0.18699186991869918	0.18032786885245902
COCc1cc(Cl)nc2ccc(Br)cc12	0.09027777777777778	0.13043478260869565	0.06896551724137931	0.07017543859649122	0.12612612612612611	0.0603448275862069
c1ccc(-c2nsc([C@H]3CCCN3)n2)cc1	0.13194444444444445	0.10569105691056911	0.0743801652892562	0.07563025210084033	0.12931034482758622	0.04878048780487805
C[C@@H]1O[C@@H](O[C@H]2[C@@H](O)[C@@H](O)[C@H](O)[C@@H](O)[C@H]2O)[C@@H](O)[C@H](O)[C@H]1O[C@@H]1O[C@@H](CO)[C@@H](O)[C@@H](O)[C@@H]1O	0.025380710659898477	0.029411764705882353	0.09032258064516129	0.0915032679738562	0.030303030303030304	0.09090909090909091
C/C(=N\OS(=O)(=O)O)S[C@@H]1O[C@H](CO)[C@@H](O)[C@@H](O)[C@@H]1O	0.050314465408805034	0.08527131782945736	0.11666666666666667	0.11864406779661017	0.0546875	0.13675213675213677
CCCOc1sc(C(=O)O)c(CC2CCN(CC(C)(C)C)CC2)n1	0.09036144578313253	0.11594202898550725	0.1746031746031746	0.14960629921259844	0.09558823529411764	0.13076923076923078
C[C@]12CCC(=O)[C@@](C)(CC=C1)[C@]1(CO)CC[C@@H]1C(=O)C[C@H]2O	0.06707317073170732	0.08029197080291971	0.14516129032258066	0.14754098360655737	0.07518796992481203	0.11023622047244094
O=C(O)CN[C@H](O)C[C@@H](O)CO	0.140625	0.1553398058252427	0.0660377358490566	0.07766990291262135	0.16326530612244897	0.19148936170212766
C=C1C[C@H](O)[C@H]2C(=C)C(=O)O[C@@H]2[C@H]2C(=C)C(=O)O[C@@H](c3ccc(O)cc3)C[C@@H]12	0.10982658959537572	0.12244897959183673	0.16911764705882354	0.17164179104477612	0.11888111888111888	0.12056737588652482
CNCCc1ccc(OC)cc1	0.11194029850746269	0.12962962962962962	0.09433962264150944	0.09615384615384616	0.13592233009708737	0.08490566037735849
COc1c2c(cc3occc13)C[C@H](O)C(C)(C)O2	0.0784313725490196	0.104	0.1282051282051282	0.13043478260869565	0.10833333333333334	0.10084033613445378
CCNCCCNCCCNCCNCCCNCCNCCCCCCCCCCCCNCCCCCCCC(=O)O	0.05172413793103448	0.04326923076923077	0.04455445544554455	0.045	0.04433497536945813	0.06598984771573604
CC(C)[C@@]12CC[C@](C)(O1)[C@@H]1[C@H](O)C[C@@H](C)[C@@H]1C2	0.03870967741935484	0.06349206349206349	0.14285714285714285	0.16666666666666666	0.04878048780487805	0.12389380530973451
C[C@H]1CC[C@]2(C(=O)O)CC[C@@]3(C)C(=CC[C@@H]4[C@@]5(C)CC[C@@H](O)C(C)(C)[C@@H]5CC[C@]43C)[C@@H]2[C@@]1(C)O	0.05641025641025641	0.0783132530120482	0.13815789473684212	0.13245033112582782	0.06748466257668712	0.13157894736842105
C=C(C)[C@@H]1Cc2c(ccc3c2O[C@H]2COc4cc(OC)c(OC)cc4[C@H]2C3=O)O1	0.1005586592178771	0.1111111111111111	0.1388888888888889	0.14084507042253522	0.10738255033557047	0.09395973154362416
CC(C)(Cc1ccccc1)[C@H](c1ccccc1)N1CCCCC1	0.2214765100671141	0.09929078014184398	0.1037037037037037	0.08888888888888889	0.18110236220472442	0.06474820143884892
COc1ccc2[nH]c(C)c(CCNC(=O)c3cccc(F)c3)c2c1	0.20394736842105263	0.18181818181818182	0.0948905109489051	0.0962962962962963	0.23770491803278687	0.08759124087591241
Cc1[nH]c2ccccc2c1CCNC(=O)c1ccc(C)c(OC)c1	0.20394736842105263	0.16417910447761194	0.10294117647058823	0.1044776119402985	0.24793388429752067	0.09558823529411764
CCCCCC[C@@H](O)[C@@H](O)CCc1ccc(O)c(OC)c1	0.1456953642384106	0.14960629921259844	0.10236220472440945	0.11290322580645161	0.1557377049180328	0.17796610169491525
CCCc1ccc(-c2ccc(C#N)cc2)cc1	0.19708029197080293	0.15126050420168066	0.07377049180327869	0.075	0.2222222222222222	0.06557377049180328
CCCCCCCCCCCCCC[C@@H](O)[C@H]1CC[C@H]([C@@H](O)CCCCCCCCCCC2=C[C@@H](C)OC2=O)O1	0.07981220657276995	0.07407407407407407	0.11931818181818182	0.12716763005780346	0.07608695652173914	0.13953488372093023
CCCCC/C=C\C/C=C\C/C=C\C/C=C\CCCC(=O)O[C@H](COC(=O)CCCCCCC/C=C\CCCC)COC(=O)CCCCCCCCC/C=C\CCCCCC	0.04659498207885305	0.051587301587301584	0.048582995951417005	0.05327868852459016	0.04	0.07053941908713693
COc1cc2c(cc1OC)[C@@H]1O[C@H](OC)c3c(ccc4c3OCO4)[C@@H]1N(C)CC2	0.09392265193370165	0.1032258064516129	0.11486486486486487	0.11643835616438356	0.09933774834437085	0.07894736842105263
CC/C=C\C/C=C\C/C=C\C/C=C\C/C=C\CCCCCC(=O)OC[C@H](COC(=O)CCCCCCC/C=C\CCCCCCCC)OC(=O)CCCCCCCCC/C	0.04710144927536232	0.05220883534136546	0.04918032786885246	0.05394190871369295	0.04048582995951417	0.07142857142857142
O=S(=O)(O)O/N=C(\CCCCc1ccccc1)S[C@H]1O[C@@H](CO)[C@@H](O)[C@H](O)[C@@H]1O	0.14035087719298245	0.12	0.13286713286713286	0.1347517730496454	0.13194444444444445	0.16666666666666666
CC(C)[C@@](CCN(C)C)(C(=O)c1ccccc1)c1ccccc1	0.2695035460992908	0.1875	0.11450381679389313	0.125	0.23529411764705882	0.10687022900763359
CCCCc1[nH]nc2c1[C@H](c1ccc(O)cc1)[C@H](C(F)(F)F)N2	0.11875	0.14285714285714285	0.10606060606060606	0.09923664122137404	0.13953488372093023	0.09022556390977443
C=C1C[C@]23C[C@H]1CC[C@@H]2[C@]12CC[C@@](C)(C(=O)O1)[C@@H]2[C@@H]3C(=O)O	0.05389221556886228	0.06428571428571428	0.1349206349206349	0.13709677419354838	0.058823529411764705	0.10077519379844961
COc1ccc(-c2cc(=O)c3c(O)cc(O)c([C@H]4O[C@@H](CO)[C@@H](O)[C@@H](O)[C@@H]4O[C@@H]4O[C@@H](C)[C@@H](O)[C@@H](O)[C@@H]4O)c3o2)cc1	0.13861386138613863	0.1340782122905028	0.12571428571428572	0.12716763005780346	0.1511627906976744	0.11363636363636363
O=C(Cn1c(=O)cc(C(=O)N2CCCCC2)c2ccccc21)Nc1cccc(F)c1	0.2484472049689441	0.152317880794702	0.09090909090909091	0.09210526315789473	0.2518518518518518	0.07741935483870968
COc1ccc(OC(=O)CCCCCC(=O)O)cc1OC	0.15333333333333332	0.14960629921259844	0.12903225806451613	0.13114754098360656	0.14634146341463414	0.17796610169491525
CC/C=C\C/C=C\C/C=C\C/C=C\CCCCCCC(=O)OC[C@@H](COC(=O)CCCCCCC/C=C\C/C=C\C/C=C\CC)OC(=O)CCCCCCCCCC	0.04814814814814815	0.053497942386831275	0.05042016806722689	0.05531914893617021	0.04149377593360996	0.07327586206896551
CC(C)C1=C(O)C(=O)C2=C(C1=O)[C@H]1C[C@@H]3C(C)(C)CCC[C@@]23C(=O)O1	0.0963855421686747	0.13138686131386862	0.13740458015267176	0.15748031496062992	0.0948905109489051	0.0962962962962963
CC1(C)[C@H](O)CC[C@]2(C)[C@H]1CC[C@]1(C)[C@@H]2C(=O)C=C2[C@@H]3C[C@](C)(C(=O)O)CC[C@@]3(C)CC[C@]21C	0.061855670103092786	0.08484848484848485	0.1456953642384106	0.14	0.06748466257668712	0.11688311688311688
C[C@@]12C(=O)C=CC[C@]1(O)C[C@H](O)[C@@H]1[C@H]2CC[C@@]2(O)C(=O)O[C@@]3(C)[C@@H]4C[C@@]5(C)[C@@H](CO[C@@]16O[C@@]32[C@H]5C6=O)C(=O)O4	0.06220095693779904	0.08333333333333333	0.14545454545454545	0.147239263803681	0.06741573033707865	0.11242603550295859
CC1=C[C@@H](O)CC(C)(C)[C@H]1/C=C/C(C)=C/C=C/C(C)=C/C=C/C=C(C)/C=C/C=C(\C)C(=O)C[C@]12O[C@]1(C)C[C@@H](O)CC2(C)	0.049773755656108594	0.07329842931937172	0.14367816091954022	0.13872832369942195	0.06382978723404255	0.125
O=C(O)c1c(C2CC2)c(O)cc(C(=O)O)c1O	0.11971830985915492	0.11864406779661017	0.09565217391304348	0.09734513274336283	0.11403508771929824	0.13636363636363635
CC(C)(O)/N=C(/O)[C@@H]1CCCN1	0.0425531914893617	0.05263157894736842	0.10679611650485436	0.07692307692307693	0.05504587155963303	0.0761904761904762
C[C@]12C[C@@H](c3ccccc3)OC(=O)[C@@H]1CC(=O)C[C@@H]1[C@@H]3C[C@@H](C[C@H]12)OC3=O	0.11627906976744186	0.09271523178807947	0.16911764705882354	0.17164179104477612	0.11888111888111888	0.09722222222222222
NC(=O)CC[C@@H](N)C(=O)O	0.09375	0.08653846153846154	0.07	0.08247422680412371	0.08	0.1276595744680851
CCCCCCCCCCCCCCCC[C@H](O)C(=O)N[C@@H](CO)[C@H](O)/C=C/CC/C=C(\C)CCCCCCCCC	0.09345794392523364	0.10106382978723404	0.05789473684210526	0.06417112299465241	0.09782608695652174	0.12359550561797752
NCOc1cc(CCC(=O)Nc2ccc(CCN3CCOCC3)cc2)cc(-c2ccccc2)c1O	0.27647058823529413	0.1242603550295858	0.10179640718562874	0.10303030303030303	0.20915032679738563	0.08928571428571429
CC(C)/N=C/[C@@H](C)SNC(=O)CCNC(=O)[C@H](O)C(C)(C)CO[P@@](=O)(O)O[P@@](=O)(O)OC[C@H]1O[C@@H](n2cnc3c(N)ncnc32)[C@@H](O)[C@@H]1O	0.1278538812785388	0.14583333333333334	0.1443850267379679	0.13368983957219252	0.11979166666666667	0.17032967032967034
CN1Cc2cc(C3=NCCN3)ccc2C1	0.08904109589041095	0.1092436974789916	0.07692307692307693	0.0782608695652174	0.11403508771929824	0.05042016806722689
CCCCCCCC/C=C\C/C=C\C/C=C\CCCC(=O)OC[C@H](COC(=O)CCCCCCC/C=C\C/C=C\CCCCCC)OC(=O)CCCCCCCCCCCCCCC	0.04513888888888889	0.04980842911877394	0.046875	0.05138339920948617	0.03861003861003861	0.068
CC1(C)C=Cc2cc3c(cc2O1)OC[C@]1(O)c2ccc(O)cc2O[C@H]31	0.12048192771084337	0.11188811188811189	0.09285714285714286	0.09420289855072464	0.14074074074074075	0.07801418439716312
c1csc(C[C@H]2CCCN2)c1	0.04964539007092199	0.05217391304347826	0.08490566037735849	0.08653846153846154	0.06422018348623854	0.06542056074766354
CC1(C)CCC[C@]2(C)[C@H]1CC[C@@]1(C)[C@@H]2CC[C@]2(C)[C@@H](O)C=C2[C@@H]1O	0.034482758620689655	0.05517241379310345	0.13076923076923078	0.12403100775193798	0.04225352112676056	0.10606060606060606
C=C(Cc1ccc(OC(C)=O)cc1)c1cc(OC)c(OC)cc1OC	0.14285714285714285	0.16296296296296298	0.10218978102189781	0.1037037037037037	0.16923076923076924	0.0948905109489051
C=C[C@@]1(C)C=C2C(=O)C[C@H]3[C@](C)(C(=O)OC)CCC[C@]3(C)[C@H]2CC1	0.05263157894736842	0.0851063829787234	0.1484375	0.15079365079365079	0.06474820143884892	0.09774436090225563
O=C(O)C(=O)NCCc1ccccc1	0.1937984496124031	0.13392857142857142	0.1	0.10185185185185185	0.18446601941747573	0.1320754716981132
N#C/C=C1\[C@H](O)[C@H](O)[C@H](O)C[C@H]1O[C@@H]1O[C@H](CO)[C@@H](O)[C@H](O)[C@@H]1O	0.028735632183908046	0.0410958904109589	0.11450381679389313	0.11627906976744186	0.0425531914893617	0.11538461538461539
COCCc1c(CO)cc(OC)c2c1C[C@@H](C)C2=O	0.09868421052631579	0.1111111111111111	0.1452991452991453	0.14782608695652175	0.11570247933884298	0.11764705882352941
CC1(C)CC[C@@]2(C(=O)O)CC[C@]3(C)C(=CC[C@@H]4[C@@]5(C)CC[C@H](O)[C@@](C)(CO)[C@@H]5CC[C@]43C)[C@@H]2C1	0.06153846153846154	0.08433734939759036	0.12987012987012986	0.12418300653594772	0.0736196319018405	0.12337662337662338
C[C@@H]1O[C@H]1C1=C[C@H](O)[C@H](C)[C@H]1O[C@@H]1O[C@@H](CO)[C@@H](O)[C@@H](O)[C@@H]1O	0.047619047619047616	0.05673758865248227	0.1532258064516129	0.1557377049180328	0.058823529411764705	0.14516129032258066
CC/C=C\C/C=C\C/C=C\C/C=C\C/C=C\CCCCCC(=O)OC[C@@H](COC(=O)CCCCCCCCCCCCCCCCCCCCCCCCC)OC(=O)CCCCCC	0.04513888888888889	0.04980842911877394	0.046875	0.05138339920948617	0.03861003861003861	0.068
CSc1nc(O)c2c(=O)[nH]c(N3CCOCC3)nc2n1	0.06172839506172839	0.09848484848484848	0.07751937984496124	0.07874015748031496	0.07692307692307693	0.03759398496240601
CCNCOc1cc(OC)cc(/C=C/C(=O)Nc2ccc(C(F)(F)F)cc2)c1	0.1696969696969697	0.16901408450704225	0.10344827586206896	0.09722222222222222	0.20149253731343283	0.08904109589041095
CC(C)(O)C/C(=N\OS(=O)(=O)O)S[C@@H]1O[C@H](CO)[C@@H](O)[C@@H](O)[C@@H]1O	0.059880239520958084	0.0948905109489051	0.152	0.12698412698412698	0.0661764705882353	0.144
C[C@@H]1CC[C@]2(C(=O)O)CC[C@]3(C)C(=CC[C@@H]4[C@@]5(C)CC[C@@H](O)C(C)(C)[C@@H]5CC[C@]43C)[C@@H]2[C@@]1(C)O	0.05641025641025641	0.0783132530120482	0.13815789473684212	0.13245033112582782	0.06748466257668712	0.13157894736842105
CCCCCC[C@H](O)CCC[C@H](O)[C@@H]1CC[C@H]([C@@H]2CC[C@H]([C@@H](O)CCCCCCCCCC3=C[C@@H](C)OC3=O)O2)O1	0.09433962264150944	0.09042553191489362	0.13714285714285715	0.14534883720930233	0.09289617486338798	0.17159763313609466
CC/C=C\C/C=C\C/C=C\C/C=C\C/C=C\CCCCCC(=O)OC[C@H](COC(=O)CCCCCCC/C=C\CCCC)OC(=O)CCCCCCCCCCCCCCC	0.04659498207885305	0.051587301587301584	0.048582995951417005	0.05327868852459016	0.04	0.07053941908713693
C[C@H](C(=O)c1ccccc1)[C@@H](Cc1ccccc1)N1CCCC1	0.25517241379310346	0.13138686131386862	0.09558823529411764	0.11363636363636363	0.21951219512195122	0.0962962962962963
C=C1C(=O)O[C@H]2/C=C(\C)CC/C=C(\C)CC/C=C(\C)CC/C=C(\C)CC[C@H]12	0.07344632768361582	0.10135135135135136	0.13768115942028986	0.13970588235294118	0.0896551724137931	0.08333333333333333
CCN(CC)CCn1c(C)c(C(=O)c2cccc3ccccc23)c2ccccc21	0.3026315789473684	0.1554054054054054	0.1	0.10135135135135136	0.27692307692307694	0.10067114093959731
CC(=O)O[C@@H]1C[C@@]2(C)[C@@]3(CO)CCC(C)=C[C@H]3O[C@H]1[C@]21CO1	0.05421686746987952	0.07246376811594203	0.17355371900826447	0.17647058823529413	0.06716417910447761	0.14634146341463414
O=C(Nc1ccc2cccnc2c1)c1ccccc1	0.25735294117647056	0.125	0.06153846153846154	0.0625	0.20869565217391303	0.05384615384615385
N#C[C@H](O[C@H]1O[C@@H](CO[C@H]2O[C@H](CO)[C@@H](O)[C@H](O)[C@@H]2O)[C@@H](O)[C@H](O)[C@@H]1O)c1ccccc1	0.1092896174863388	0.07975460122699386	0.1111111111111111	0.12	0.11764705882352941	0.11920529801324503
NCCCC[C@H](N[C@H](CCO)C(=O)O)C(=O)O	0.1267605633802817	0.09917355371900827	0.06722689075630252	0.07758620689655173	0.09401709401709402	0.16666666666666666
CCC/C=C/C(=O)c1ccccc1C	0.14074074074074075	0.15454545454545454	0.12037037037037036	0.12264150943396226	0.2079207920792079	0.1111111111111111
CC/C=C\C=C\[C@H](O)/C=C/C=C/C=C\CCCCCC(=O)O	0.08588957055214724	0.1111111111111111	0.06666666666666667	0.07575757575757576	0.11538461538461539	0.12598425196850394
CN(C)C(=O)Cc1ccccc1	0.15625	0.14150943396226415	0.09523809523809523	0.0970873786407767	0.1836734693877551	0.09615384615384616
CC/C=C\C/C=C\C/C=C\C/C=C\C/C=C\C/C=C\CCC(=O)OC[C@@H](COC(=O)CCCCCCCCC/C=C\C/C=C\CCCC)OC(=O)CCCC	0.04980842911877394	0.05555555555555555	0.05240174672489083	0.05752212389380531	0.04310344827586207	0.07623318385650224
COCCOC(=O)C1=C(C)NC2=C(C(=O)C[C@H](c3ccc(Cl)cc3)C2)[C@@H]1c1ccc(O)c(OC)c1	0.16393442622950818	0.14814814814814814	0.13924050632911392	0.14102564102564102	0.17532467532467533	0.11180124223602485
CC/C=C\C/C=C\C/C=C\C/C=C\CCCCC(=O)OC[C@H](COC(=O)CCCCCCCCCCCCCCCCCCCCC)OC(=O)CCCCCCCCCCCCCCCCC	0.04377104377104377	0.04814814814814815	0.045283018867924525	0.04961832061068702	0.03731343283582089	0.06563706563706563
CCCCC/C=C\C/C=C\C/C=C\C/C=C\CCCC(=O)OC[C@H](COC(=O)CCCCCCC/C=C\CCCCCCCC)OC(=O)CCCCCCCCCCCCCCCC	0.04513888888888889	0.04980842911877394	0.046875	0.05138339920948617	0.03861003861003861	0.068
CCCC/C=C\CCCCCCCC(=O)OC[C@H](COC(=O)CCCCCCC/C=C\CCCCCCCC)OC(=O)CCCCCCCCCCCCCCCCCCC	0.04659498207885305	0.051587301587301584	0.048582995951417005	0.05327868852459016	0.04	0.07053941908713693
Cn1c(=O)c2c(nc(SCC(=O)Nc3ccccc3)n2C)n(C)c1=O	0.2185430463576159	0.17164179104477612	0.10218978102189781	0.1037037037037037	0.1875	0.08695652173913043
N#[N+]CC(=O)[C@@H](Cc1ccccc1)NNC(=O)c1ccccc1	0.2746478873239437	0.12408759124087591	0.08029197080291971	0.08955223880597014	0.192	0.09701492537313433
CN1CCC[C@H]1c1ccc(O)c(O)c1	0.08450704225352113	0.09482758620689655	0.1	0.10185185185185185	0.10909090909090909	0.08108108108108109
COc1cc(OC)c2c(c1)/C=C/C(=O)C[C@H](c1cc(OC)cc(OC)c1OC)O2	0.09497206703910614	0.09740259740259741	0.13194444444444445	0.1258741258741259	0.10067114093959731	0.08
c1nc2c([nH]1)CNC2	0.022058823529411766	0.037037037037037035	0.04950495049504951	0.050505050505050504	0.028846153846153848	0.029411764705882353
CCCCCC/C=C\CCCCCCCCCC(=O)OC[C@H](COC(=O)CCCCCCCCC/C=C\CCCCCCCC)OC(=O)CCCCCCCCCCCCCCCCCCCCC	0.0429042904290429	0.04710144927536232	0.04428044280442804	0.048507462686567165	0.0364963503649635	0.06415094339622641
O=C(CCCC[C@@H]1SC[C@@H]2NC(=O)N[C@H]12)Oc1ccccc1	0.14743589743589744	0.10144927536231885	0.14960629921259844	0.152	0.13953488372093023	0.14173228346456693
C=C(C)[C@@H]1C[C@H](C(=O)O)CC1=CC(=O)CC1=CCOC1=O	0.08860759493670886	0.10687022900763359	0.15833333333333333	0.16101694915254236	0.09375	0.13114754098360656
CC(C)Cc1ccc([C@@H](C)C(=O)O)cc1	0.16541353383458646	0.21904761904761905	0.11926605504587157	0.14285714285714285	0.21782178217821782	0.1523809523809524
Cc1cc(Nc2ccccc2C(=O)O)c(C)cc1C	0.18439716312056736	0.16666666666666666	0.09836065573770492	0.1	0.22727272727272727	0.09917355371900827
COC(=O)/C=C/c1ccc(OC)c(OC)c1	0.08904109589041095	0.14782608695652175	0.10526315789473684	0.10714285714285714	0.14414414414414414	0.09649122807017543
CCN(CC)C(=S)SCc1ccc(OC)cc1	0.1095890410958904	0.1440677966101695	0.12173913043478261	0.12389380530973451	0.13043478260869565	0.11304347826086956
NCCCC[C@H](N[C@H](CC(=O)N[C@@H](CCCN)C(=O)O)C(=O)O)C(=O)O	0.12195121951219512	0.1056338028169014	0.055944055944055944	0.06428571428571428	0.09352517985611511	0.15384615384615385
N[C@H]1CO[C@@H]2[C@H](OCc3ccccc3)[C@H]12	0.10416666666666667	0.06451612903225806	0.10526315789473684	0.10714285714285714	0.11403508771929824	0.09649122807017543
O=C(Cc1cccs1)Nc1ccc(C(F)(F)F)cc1	0.17482517482517482	0.128	0.08	0.07258064516129033	0.1826086956521739	0.06349206349206349
C[C@]12CC(=O)c3occc3[C@@H]1CC[C@@]13C[C@@H](C[C@@H](O[C@@H]4O[C@@H](CO)[C@@H](O)[C@@H](O)[C@@H]4O)[C@H]12)[C@](O)(CO)C3	0.06435643564356436	0.07428571428571429	0.1592356687898089	0.16129032258064516	0.07647058823529412	0.13125
C=CC1=CC(=O)[C@@H]2[C@@H](CC[C@@H]3C(C)(C)C(=O)C[C@](C)(O)[C@@H]3C(=O)O)[C@H]12	0.09036144578313253	0.1323529411764706	0.2032520325203252	0.2066115702479339	0.11194029850746269	0.18548387096774194
Cc1cccc(O[C@@H]2COc3ccc(O)cc3C2=O)c1	0.1390728476821192	0.1328125	0.10317460317460317	0.10483870967741936	0.17647058823529413	0.078125
C[C@H]1C=C(CO)[C@@H](O)C1=O	0.06015037593984962	0.07547169811320754	0.1368421052631579	0.13978494623655913	0.07920792079207921	0.12631578947368421
CC/C=C\C/C=C\C/C=C\C/C=C\C/C=C\CCCCCC(=O)OC[C@H](COC(=O)CCCCCCCCC/C=C\CCCCCC)OC(=O)CCCCCCCCCCC	0.04659498207885305	0.051587301587301584	0.048582995951417005	0.05327868852459016	0.04	0.07053941908713693
CC#Cc1ccc2c(c1)OCO2	0.06382978723404255	0.07894736842105263	0.07339449541284404	0.07476635514018691	0.08256880733944955	0.05454545454545454
CCc1ccc(C(=O)Cc2ccccc2C(=O)O)cc1	0.2391304347826087	0.17073170731707318	0.11290322580645161	0.11475409836065574	0.27522935779816515	0.1322314049586777
CCCCCCCCCC[C@H](O)[C@H]1CC[C@H]([C@@H]2CC[C@H]([C@@H](O)CCCCCCCCCC[C@@H](O)CC3=C[C@@H](C)OC3=O)O2)O1	0.09049773755656108	0.08629441624365482	0.13043478260869565	0.13812154696132597	0.08854166666666667	0.16292134831460675
COC(=O)c1ccc(OC)cc1	0.11278195488721804	0.14150943396226415	0.10576923076923077	0.10784313725490197	0.1485148514851485	0.09615384615384616
CCCC(=O)OCCC	0.06923076923076923	0.06666666666666667	0.10416666666666667	0.10638297872340426	0.07	0.11702127659574468
COc1cc([C@H]2C(C#N)=C(N)Oc3n[nH]c(C)c32)cc2c1OCO2	0.07017543859649122	0.07586206896551724	0.07142857142857142	0.07246376811594203	0.07092198581560284	0.05673758865248227
CC(C)=CCC(=O)NCCCCCCCC	0.07432432432432433	0.07317073170731707	0.08620689655172414	0.08771929824561403	0.06722689075630252	0.11607142857142858
C/C1=C/CC[C@@]2(C)O[C@H]2CC1=O	0.04225352112676056	0.05217391304347826	0.12745098039215685	0.13	0.05454545454545454	0.06542056074766354
CC(C)=CC(=O)O[C@H]1O[C@@H](CO)[C@@H](O)[C@@H](O)[C@@H]1O	0.06578947368421052	0.08	0.1415929203539823	0.14414414414414414	0.08333333333333333	0.1743119266055046
COc1ccc(-c2coc3cc(O[C@@H]4O[C@@H](CO)[C@@H](O)[C@@H](O)[C@@H]4O)cc(O)c3c2=O)cc1	0.1590909090909091	0.14935064935064934	0.11764705882352941	0.11920529801324503	0.1780821917808219	0.11842105263157894
COc1ccc(-c2coc3cc(O[C@H]4O[C@@H](CO)[C@@H](O)[C@@H](O)[C@@H]4O)ccc3c2=O)cc1	0.1744186046511628	0.1513157894736842	0.11920529801324503	0.12080536912751678	0.21428571428571427	0.12
CN[C@@]1(O)[C@H]2C=CC[C@@H]1C[C@H](O)[C@@H]2O	0.04794520547945205	0.05	0.12149532710280374	0.12380952380952381	0.05217391304347826	0.13333333333333333
CC(C)C/C=C(\C)CCC=C(C)C	0.07194244604316546	0.10909090909090909	0.08411214953271028	0.09615384615384616	0.09345794392523364	0.09523809523809523
O=C(O)c1cc(O)c2c(c1)[C@](O)([C@@H]1O[C@@H](CO)[C@@H](O)[C@@H](O)[C@@H]1O)c1cccc(O[C@H]3O[C@@H](CO)[C@@H](O)[C@@H](O)[C@@H]3O)c1C2=O	0.1323529411764706	0.12087912087912088	0.13142857142857142	0.1329479768786127	0.13714285714285715	0.12571428571428572
CCCCCCCC[C@@H](O)[C@@H]1CC[C@H]([C@@H]2CC[C@H]([C@@H](O)CCCCCCCCCC[C@@H]3C[C@@H](CC(C)=O)C(=O)O3)O2)O1	0.08294930875576037	0.07772020725388601	0.16091954022988506	0.1695906432748538	0.07407407407407407	0.16184971098265896
S=C(c1ccc(-c2ccccc2)cc1)N1CCN(c2ccccc2)CC1	0.3150684931506849	0.10738255033557047	0.06	0.060810810810810814	0.20300751879699247	0.039473684210526314
C[C@@H](O)/C=C/[C@@]12O[C@@]1(C)CC2(C)C	0.04195804195804196	0.0990990990990991	0.06422018348623854	0.08571428571428572	0.08333333333333333	0.07476635514018691
O=C(Nc1ccc(Br)cc1)C(=O)Nc1ccc(Br)cc1	0.2127659574468085	0.125	0.06976744186046512	0.07086614173228346	0.17796610169491525	0.07874015748031496
Cc1coc2c1[C@@H](O)[C@@]1(C)[C@@H](C)CCC[C@H]1C2	0.04516129032258064	0.06299212598425197	0.15178571428571427	0.15454545454545454	0.056910569105691054	0.10344827586206896
O=C(O)Cc1ccccc1OC(=O)Nc1ccccc1	0.3230769230769231	0.15079365079365079	0.09448818897637795	0.096	0.22807017543859648	0.12195121951219512
O=C1Nc2ccccc2/C1=C\c1c[cH-]cn1	0.125	0.11570247933884298	0.05737704918032787	0.058333333333333334	0.17117117117117117	0.04065040650406504
COC(=O)[C@@]1(C)CC[C@]2(C)CC[C@]3(C)C(=CC(=O)[C@H]4[C@]5(C)CC[C@H](O)[C@@](C)(CO)[C@@H]5CC[C@]43C)[C@@H]2C1	0.06	0.08187134502923976	0.15483870967741936	0.14935064935064934	0.0650887573964497	0.11949685534591195
Cc1ccnc(Cl)c1	0.05384615384615385	0.0784313725490196	0.061224489795918366	0.0625	0.07142857142857142	0.05102040816326531
Cc1c(N)cccc1O	0.0859375	0.09803921568627451	0.0707070707070707	0.07216494845360824	0.11458333333333333	0.06060606060606061
CCCCCCCCCCCCCCCCCCCCCCCC(=O)N[C@@H](CO)[C@@H](O)/C=C/CCCCCCCCCCC	0.06607929515418502	0.075	0.05025125628140704	0.05612244897959184	0.07692307692307693	0.08333333333333333
C[C@H]1C(=O)O[C@H]2C[C@@]34[C@@H]5OC(=O)[C@]3(O[C@@H]3OC(=O)[C@@H](O)[C@]34[C@H](C(C)(C)C)[C@@H]5O)[C@@]12O	0.05405405405405406	0.08387096774193549	0.18248175182481752	0.15942028985507245	0.05844155844155844	0.11805555555555555
CC(C)(CO)[C@@H](O)C(=O)O	0.09448818897637795	0.12	0.10416666666666667	0.08333333333333333	0.12631578947368421	0.12903225806451613
O=C(NCCCC[C@@H](NC(=O)CC[C@H](N)C(=O)O)C(=O)O)c1ccccc1	0.20382165605095542	0.13286713286713286	0.08333333333333333	0.09219858156028368	0.16296296296296298	0.15671641791044777
COc1ccc(C(=O)Nc2ccc(OC)cc2)cc1OC	0.2	0.1484375	0.09302325581395349	0.09448818897637795	0.19327731092436976	0.08527131782945736
C[C@H]1O[C@@H](Oc2cc(O)c3c(=O)c(O)c(-c4ccc(O[C@@H]5O[C@@H](CO)[C@@H](O)[C@@H](O)[C@@H]5O)cc4)oc3c2)[C@@H](O)[C@@H](O)[C@@H]1O	0.1330049261083744	0.12777777777777777	0.11931818181818182	0.1206896551724138	0.14450867052023122	0.10734463276836158
CC(=O)N[C@H]1[C@H](Oc2ccccc2)O[C@H](CO)[C@@H](O)[C@@H]1O	0.15333333333333332	0.11450381679389313	0.14754098360655737	0.15	0.1652892561983471	0.15833333333333333
COc1ccc(-c2coc3cc(O[C@H]4O[C@H](CO)[C@@H](O)[C@@H](O)[C@@H]4O)ccc3c2=O)cc1	0.1744186046511628	0.1513157894736842	0.11920529801324503	0.12080536912751678	0.21428571428571427	0.12
CCCC/C=C\CCCCCCCC(=O)OC[C@H](COC(=O)CCCCCCCCCCCCCCCCC)OC(=O)CCCCCCCCCCCCCCCCCCCCC	0.0456140350877193	0.050387596899224806	0.04743083003952569	0.052	0.0390625	0.06882591093117409
N=C(N)NCCC/C(=N/NC(=N)N)NCCC[C@@H](N)C(=O)O	0.08074534161490683	0.05755395683453238	0.05223880597014925	0.061068702290076333	0.05970149253731343	0.10236220472440945
CO[P@@](=O)(CC[C@H](N)C(=O)O)Oc1ccccc1Cl	0.16083916083916083	0.1487603305785124	0.11764705882352941	0.12931034482758622	0.18584070796460178	0.13793103448275862
CC(C)(C)NC[C@H](O)c1ccc(O)c(C(=O)Nc2ccc(F)cc2)c1	0.27972027972027974	0.23809523809523808	0.11940298507462686	0.1044776119402985	0.2905982905982906	0.11194029850746269
CCCCC/C=C\C/C=C\C/C=C\C/C=C\C/C=C\CCC(=O)OC[C@@H](COC(=O)CCCCCCC/C=C\C/C=C\CCCCCC)OC(=O)CCCCCCC	0.04814814814814815	0.053497942386831275	0.05042016806722689	0.05531914893617021	0.04149377593360996	0.07327586206896551
OCc1ccccc1-c1cc(O)cnc1	0.15328467153284672	0.12931034482758622	0.059322033898305086	0.0603448275862069	0.2	0.05982905982905983
C/C=C(\C)C(=O)O[C@@H]1C2=C(C)C(=O)O[C@@]2(O)C[C@H]2CC[C@@H](O)[C@@H](C)[C@]21C	0.06976744186046512	0.0979020979020979	0.1984126984126984	0.192	0.07801418439716312	0.15384615384615385
NC(=O)Cn1c(=O)c(=O)c2ccccc21	0.14705882352941177	0.1415929203539823	0.09821428571428571	0.1	0.18095238095238095	0.07964601769911504
C[N+](C)(C)C[C@@H](CCC(=O)O)OC(=O)CCCCCCCCCCCCCCCCC	0.09239130434782608	0.0875	0.09090909090909091	0.09933774834437085	0.06962025316455696	0.14383561643835616
COc1cc([C@H]2c3cc(O)c(OC)cc3C[C@H](CO)[C@@H]2CO[C@@H]2O[C@@H](CO)[C@@H](O)[C@@H](O)[C@@H]2O)ccc1O	0.11282051282051282	0.1111111111111111	0.15	0.1518987341772152	0.12121212121212122	0.13664596273291926
O=C(OC[C@@H]1O[C@@H](Oc2cc(O)c3c(=O)c(O)c(-c4ccc(O)c(O)c4)oc3c2)[C@@H](O)[C@@H](O)[C@H]1O)c1cc(O)c(O)c(O)c1	0.12980769230769232	0.11827956989247312	0.10989010989010989	0.1111111111111111	0.1340782122905028	0.11049723756906077
CC[C@H](O)/C=C1/CCC(=O)C2=CC(C)(C)C[C@@H]21	0.07333333333333333	0.11666666666666667	0.13274336283185842	0.1559633027522936	0.11206896551724138	0.12389380530973451
COc1cc([C@@H](O)[C@@H](CO)Oc2ccc(/C=C\CO)cc2OC)ccc1O[C@@H]1O[C@@H](CO)[C@@H](O)[C@@H](O)[C@@H]1O	0.13989637305699482	0.16265060240963855	0.1130952380952381	0.12121212121212122	0.18238993710691823	0.1411042944785276
CCCCC/C=C\C/C=C\C/C=C\C/C=C\CCCC(=O)O[C@@H](COC(=O)CCCCCCC/C=C\CCCCCCCC)COC(=O)CCCCCCCCCCCCCCCC	0.04513888888888889	0.04980842911877394	0.046875	0.05138339920948617	0.03861003861003861	0.068
CN(c1ccc(Cl)cc1)c1cccc(C#N)c1	0.13986013986013987	0.12396694214876033	0.04838709677419355	0.04918032786885246	0.18018018018018017	0.04032258064516129
Oc1ccc2c(c1)OC[C@@]1(O)c3ccc(O)cc3O[C@@H]21	0.12418300653594772	0.1328125	0.07751937984496124	0.07874015748031496	0.15702479338842976	0.06976744186046512
C[C@H](NCc1ccccc1)C(=O)Nc1ccccc1	0.3178294573643411	0.1349206349206349	0.07874015748031496	0.0975609756097561	0.22123893805309736	0.088
C=C1CC[C@]2(C(=O)O)CC[C@]3(C)C(=CC[C@@H]4[C@@]5(C)CC[C@H](O)C(C)(C)[C@@H]5CC[C@]43C)[C@H]2[C@H]1C	0.05699481865284974	0.07926829268292683	0.1476510067114094	0.14189189189189189	0.06832298136645963	0.12582781456953643
Cn1c(=O)c2c(ncn2[C@H]2O[C@@H](CO)[C@@H](O)[C@@H]2O)c(=O)[nH]1	0.08176100628930817	0.09848484848484848	0.12096774193548387	0.12295081967213115	0.09375	0.11290322580645161
O=C(O)/C=C/c1cccc(O[C@@H]2O[C@@H](CO)[C@@H](O)[C@H](O)[C@@H]2O)c1	0.10559006211180125	0.14393939393939395	0.14173228346456693	0.144	0.15873015873015872	0.16129032258064516
Cc1cccc(N(C)C(=O)c2ccc(S(=O)(=O)N3CCCCC3)cc2)c1	0.16049382716049382	0.17518248175182483	0.09929078014184398	0.10071942446043165	0.19083969465648856	0.07692307692307693
O=C1Oc2cc(O)cc(O)c2C1=O	0.0948905109489051	0.10810810810810811	0.08333333333333333	0.08490566037735849	0.11320754716981132	0.06422018348623854
Nc1c(O[C@@H]2O[C@H](CO)[C@H](O)[C@H](O)[C@H]2O)cccc1O[C@@H]1O[C@@H](CO)[C@@H](O)[C@H](O)[C@@H]1O	0.07567567567567568	0.08176100628930817	0.12162162162162163	0.1232876712328767	0.0915032679738562	0.11486486486486487
CC1(C)[C@H]2CC[C@]3(C)[C@H](C(=O)C=C4[C@@H]5C[C@](C)(CO)CC[C@]5(C)CC[C@@]34C)[C@@]2(C)CC[C@H]1O	0.046153846153846156	0.06626506024096386	0.13245033112582782	0.12666666666666668	0.05521472392638037	0.0967741935483871
CCCCCCCC/C=C\CCCCCCCCCCCCCC(=O)OC[C@H](COC(=O)CCCCCCC/C=C\CCCCCCCC)OC(=O)CCCCCCCCCCCCCCCCCCC	0.042071197411003236	0.04609929078014184	0.04332129963898917	0.04744525547445255	0.03571428571428571	0.06273062730627306
COc1cc(O)c2c(c1)O[C@H](c1ccc(O)cc1)CC2=O	0.14473684210526316	0.13953488372093023	0.11904761904761904	0.12096774193548387	0.17355371900826447	0.08527131782945736
CN1CC[C@@]23c4c5ccc(O)c4O[C@@H]2C(=O)C=C[C@@H]3[C@H]1C5	0.09375	0.1044776119402985	0.16393442622950818	0.16666666666666666	0.1171875	0.1015625
Oc1ccc([C@H]2Oc3c(O)cc([C@H]4Oc5cc(O)cc(O)c5C(=O)[C@H]4O)cc3[C@@H]2CO)cc1	0.143646408839779	0.11801242236024845	0.10126582278481013	0.10256410256410256	0.15894039735099338	0.0949367088607595
COc1cc([C@H]2OC[C@H]3[C@@H](c4ccc5c(c4)OCO5)OC[C@@H]23)cc(OC)c1O	0.09497206703910614	0.09740259740259741	0.11643835616438356	0.11805555555555555	0.10810810810810811	0.087248322147651
CC/C=C\C/C=C\C/C=C\C/C=C\CCCCCCC(=O)OC[C@H](COC(=O)CCCCCC/C=C\C/C=C\C/C=C\CCCCC)OC(=O)CCCCCCCC	0.04814814814814815	0.053497942386831275	0.05042016806722689	0.05531914893617021	0.04149377593360996	0.07327586206896551
CC(=O)O[C@H](C)CCCC(=O)O[C@H]1O[C@H](CO)[C@@H](O)[C@H](O)[C@H]1O	0.11392405063291139	0.09558823529411764	0.1532258064516129	0.175	0.09090909090909091	0.23478260869565218
O=C1CCCC(=O)N1	0.03007518796992481	0.03773584905660377	0.08333333333333333	0.0851063829787234	0.029411764705882353	0.04040404040404041
COc1cc2c(c3oc(=O)ccc13)[C@@H](O)[C@H](O)C(C)(C)O2	0.10256410256410256	0.1328125	0.13008130081300814	0.1322314049586777	0.13821138211382114	0.11290322580645161
C=C1C(=O)O[C@@H]2/C=C(/C)CC/C=C(/C(=O)O[C@H]3O[C@@H](CO)[C@@H](O)[C@@H](O)[C@@H]3O)CC[C@@H]12	0.08241758241758242	0.0967741935483871	0.20588235294117646	0.208955223880597	0.09271523178807947	0.16428571428571428
O=[N+]([O-])c1ccccc1O[C@@H]1O[C@@H](CO)[C@@H](O)[C@H](O)[C@@H]1O	0.10967741935483871	0.09848484848484848	0.13008130081300814	0.1322314049586777	0.13821138211382114	0.14049586776859505
CC(=O)N(Cc1ccc(OCCN2CCCCCC2)cc1)C(=O)O	0.1509433962264151	0.14705882352941177	0.13636363636363635	0.13846153846153847	0.14393939393939395	0.13740458015267176
OC[C@@H]1O[C@@H](O[C@@H]2[C@H](OCc3ccccc3)O[C@H](CO)[C@H](O)[C@@H]2O[C@@H]2O[C@@H](CO)[C@@H](O)[C@@H](O)[C@@H]2O)[C@@H](O)[C@@H](O)[C@@H]1O	0.10144927536231885	0.06349206349206349	0.1016949152542373	0.10285714285714286	0.09497206703910614	0.10857142857142857
N[C@H](C=O)Cc1ccccc1	0.13178294573643412	0.10185185185185185	0.056074766355140186	0.0673076923076923	0.16326530612244897	0.06666666666666667
CC(=O)SC(C)=O	0.06451612903225806	0.06060606060606061	0.06451612903225806	0.06593406593406594	0.05263157894736842	0.08888888888888889
CNCC[C@H](Oc1ccccc1)c1ccccc1	0.2537313432835821	0.11023622047244094	0.07142857142857142	0.08130081300813008	0.19298245614035087	0.08064516129032258
OC[C@@H](OS(O)(O)O)[C@H](O)CN1C[C@H](O)[C@H](O)[C@H]1CO	0.06369426751592357	0.06870229007633588	0.08064516129032258	0.09090909090909091	0.07142857142857142	0.13675213675213677
COc1cc(C(=O)Nc2ccc3ccccc3c2)ccc1O	0.2535211267605634	0.14393939393939395	0.08208955223880597	0.08333333333333333	0.24786324786324787	0.07462686567164178
CC(C)c1ccc(C(=O)OCCN2CCN(c3ccccc3)CC2)cc1	0.24183006535947713	0.15602836879432624	0.11347517730496454	0.13138686131386862	0.25396825396825395	0.10638297872340426
COC(=O)C1=CO[C@H](O[C@@H]2O[C@H](CO)[C@@H](O)[C@H](O)[C@H]2O)/C(=C/COC(C)=O)[C@@H]1CC(=O)OCCc1ccc(O)cc1	0.14	0.14204545454545456	0.14705882352941177	0.1488095238095238	0.13953488372093023	0.1686746987951807
CCC(=O)OCC(=O)OC	0.07633587786259542	0.07547169811320754	0.10204081632653061	0.10416666666666667	0.06862745098039216	0.12631578947368421
CC/C=C\C/C=C\C/C=C\C/C=C\C/C=C\CCCC(=O)OC[C@@H](COC(=O)CCCCCCCCC/C=C\CCCCCCCC)OC(=O)CCC/C=C\C/C	0.04868913857677903	0.05416666666666667	0.05106382978723404	0.05603448275862069	0.04201680672268908	0.07423580786026202
CC1(C)O[C@@]2(C)CC[C@H]1[C@@H](O[C@H]1O[C@@H](CO)[C@@H](O)[C@@H](O)[C@H]1O)C2	0.03508771929824561	0.04895104895104895	0.152	0.15447154471544716	0.04316546762589928	0.1349206349206349
O=C1O[C@H]2[C@@H](O)[C@H](O)[C@@H](CO)O[C@H]2N1c1ccccc1O	0.12337662337662338	0.10606060606060606	0.13821138211382114	0.14049586776859505	0.1557377049180328	0.13008130081300814
C#C[C@]1(O)C=C[C@H]2[C@@H]3CCC4=CC(=O)CC[C@]4(C)[C@H]3CC[C@@]21C	0.052941176470588235	0.06293706293706294	0.13178294573643412	0.13385826771653545	0.06521739130434782	0.09848484848484848
CCCC[C@H](C(=O)OCC)N(C)Cc1ccc(O)cc1	0.14864864864864866	0.18181818181818182	0.14166666666666666	0.16379310344827586	0.15966386554621848	0.1826086956521739
COC(=O)CCCCCCCCCCCCCCCCCC	0.05325443786982249	0.04861111111111111	0.07407407407407407	0.07518796992481203	0.050359712230215826	0.09090909090909091
CC[C@@H](F)CCn1cc(C(=O)c2cccc3ccccc23)c2ccccc21	0.30405405405405406	0.1527777777777778	0.08843537414965986	0.1048951048951049	0.29838709677419356	0.10416666666666667
CC(C)[C@H](NC(=O)c1nn(CCCCCOc2ccccc2)c2ccccc12)C(N)=O	0.30128205128205127	0.16556291390728478	0.0967741935483871	0.11258278145695365	0.26666666666666666	0.14189189189189189
CC(=O)OC(OC(C)=O)c1ccccc1	0.17293233082706766	0.12173913043478261	0.09821428571428571	0.11009174311926606	0.16981132075471697	0.12962962962962962
CC#CC#C/C=C1\C=C[C@]2(OC=C[C@H]2O)O1	0.045454545454545456	0.06349206349206349	0.09401709401709402	0.09565217391304348	0.06611570247933884	0.08547008547008547
O=c1cc(-c2ccc(O)c(O)c2)oc2cc(O[C@@H]3O[C@H](CO)[C@@H](O)[C@H](O)[C@@H]3O)c(O)c(O)c12	0.12021857923497267	0.11949685534591195	0.10967741935483871	0.1111111111111111	0.13071895424836602	0.11038961038961038
C[n+]1ccc(-c2ccccc2)cc1	0.2047244094488189	0.10526315789473684	0.05263157894736842	0.05357142857142857	0.19801980198019803	0.043859649122807015
CC(=O)N[C@H](CCCNC(=N)N)C(=O)O	0.1079136690647482	0.08547008547008547	0.08035714285714286	0.09174311926605505	0.07964601769911504	0.1320754716981132
COc1cc([C@H](O)[C@@H](CO)Oc2ccc(/C=C\CO)cc2OC)ccc1O[C@H]1O[C@@H](CO)[C@@H](O)[C@@H](O)[C@@H]1O	0.13989637305699482	0.16265060240963855	0.1130952380952381	0.12121212121212122	0.18238993710691823	0.1411042944785276
COc1cccc(CC(=O)c2ccccc2)c1	0.20588235294117646	0.1322314049586777	0.09166666666666666	0.09322033898305085	0.2222222222222222	0.08333333333333333
N[C@H](CCCCNC[C@]1(O)O[C@H](CO)[C@@H](O)[C@H]1O)C(=O)O	0.08917197452229299	0.07462686567164178	0.09523809523809523	0.10569105691056911	0.07751937984496124	0.16101694915254236
CC(C)[C@H]1NC(=O)[C@@H]2CCCN2C1=O	0.06993006993006994	0.07692307692307693	0.1111111111111111	0.1346153846153846	0.08035714285714286	0.09174311926605505
COc1ccc(-c2cc(=O)c3c(O)cc(O[C@@H]4O[C@@H](CO)[C@@H](O)[C@@H](O)[C@@H]4O)cc3o2)cc1O	0.13186813186813187	0.12578616352201258	0.11612903225806452	0.11764705882352941	0.14473684210526316	0.11688311688311688
CCOC(=O)CCCCCCCCCCCCCCC	0.05521472392638037	0.050724637681159424	0.07751937984496124	0.07874015748031496	0.05263157894736842	0.09523809523809523
O=c1c(-c2ccc(O)cc2)coc2cc(O)cc(O[C@H]3O[C@H](CO)[C@@H](O)[C@H](O)[C@@H]3O)c12	0.15517241379310345	0.14473684210526316	0.11258278145695365	0.11409395973154363	0.1736111111111111	0.11333333333333333
CC(C)(C)OC(=O)ON1C(=O)C=C2C=C[C@H]3C[C@@H](C[C@@H](C)O)C[C@H]3C[C@@H]12	0.10059171597633136	0.1276595744680851	0.275	0.2689075630252101	0.11594202898550725	0.216
CCCCCC/C=C\CCCCCCCCCC(=O)O[C@@H](COC(=O)CCCCCCCCCCCCCCCCCCC)COC(=O)CCCCCCCCCCCCC/C=C\CCCCCCCC	0.042071197411003236	0.04609929078014184	0.04332129963898917	0.04744525547445255	0.03571428571428571	0.06273062730627306
CCCCCCCCCCCCCCCCCCCCCC(=O)OC[C@H](CO[P@](=O)(O)O[C@H]1[C@@H](O)[C@H](O)[C@H](O)C(O)[C@H](O)[C@H]1O)OC(=O)CCCCCCCCCCCCC	0.05925925925925926	0.052845528455284556	0.08583690987124463	0.09130434782608696	0.04526748971193416	0.11504424778761062
CC(=O)N(C)c1ccccc1C(=O)Nc1ccccc1	0.32558139534883723	0.152	0.08661417322834646	0.088	0.20869565217391303	0.096
O=C(NCCCCCCN1C(=O)c2ccccc2Sc2ccccc21)Nc1ccccc1	0.33121019108280253	0.12345679012345678	0.07975460122699386	0.08074534161490683	0.20408163265306123	0.08024691358024691
CC[C@H](C)c1nccs1	0.06060606060606061	0.08653846153846154	0.07	0.10526315789473684	0.08	0.10416666666666667
C=C1[C@@H](O)C[C@H](OC(C)=O)[C@@]2(C)[C@@H](OC(C)=O)[C@H](OC(C)=O)C3=C(C)[C@@H](O)[C@@H](OC(C)=O)C[C@@]3(C)[C@H](O)[C@@H]12	0.07	0.0872093023255814	0.16774193548387098	0.16233766233766234	0.06432748538011696	0.15384615384615385
COC(=O)[C@@H](NC(=O)c1nn(CCCCCO)c2ccccc12)C(C)C	0.2222222222222222	0.17647058823529413	0.12408759124087591	0.15151515151515152	0.24	0.18604651162790697
CCCCCn1cc(C(=O)Cc2cccc3ccccc23)c2ccccc21	0.2847682119205298	0.1360544217687075	0.08783783783783784	0.08904109589041095	0.2755905511811024	0.0958904109589041
C=C1CC[C@@H](CC[C@@H]2CC[C@H](C)C(=O)O2)[C@H]2C(=C)CC[C@H]12	0.041916167664670656	0.05	0.19491525423728814	0.19827586206896552	0.05185185185185185	0.1111111111111111
CC(/C=C/[C@@]12O[C@@]1(C)CCCC2(C)C)=C\C=C\C(C)=C\C=C\C=C(C)\C=C\C=C(\C)[C@H]1C=C2/C(C)(C)CCCC[C@]2(C)O1	0.02631578947368421	0.045454545454545456	0.0748663101604278	0.06989247311827956	0.035897435897435895	0.05263157894736842
C[C@H]1CC[C@]2(O)[C@@]3(C)C[C@@]4(O)O[C@]2(C(=O)[C@@]4(C)C([C@@H](C)CO[C@@H]2O[C@@H](CO)[C@@H](O)[C@@H](O)[C@@H]2O)=CC3=O)[C@@H]1O	0.07462686567164178	0.09883720930232558	0.17307692307692307	0.19078947368421054	0.08235294117647059	0.1518987341772152
N[C@@H]1c2cccnc2[C@@H](O)[C@@H]1O	0.06474820143884892	0.08035714285714286	0.09523809523809523	0.0970873786407767	0.08411214953271028	0.09615384615384616
Cc1ncc([N+](=O)[O-])c(/C=N/c2ccc([N+](=O)[O-])cc2)c1	0.11612903225806452	0.140625	0.06060606060606061	0.06153846153846154	0.14634146341463414	0.05303030303030303
CCCCCCCC/C=C\CCCCCCCCCCCCCC(=O)OC[C@@H](COC(=O)CCCCCCCCCCCCCCCCC)OC(=O)CCCCCCCCCCCCCCCCCCCCC	0.04126984126984127	0.04513888888888889	0.04240282685512368	0.04642857142857143	0.03496503496503497	0.061371841155234655
CCCC/C=C\C/C=C\CCCCCCCCCC(=O)OC[C@H](COC(=O)CCCCCCC/C=C\CCCCCC)OC(=O)CCCCCCCCCCCCCCCCCCCCC	0.04421768707482993	0.04868913857677903	0.04580152671755725	0.05019305019305019	0.03773584905660377	0.06640625
CCCCCCOC(=O)Cc1ccccc1	0.15827338129496402	0.10743801652892562	0.11304347826086956	0.11504424778761062	0.16216216216216217	0.13392857142857142
C[C@@H]1CC[C@]2(C(=O)O)CC[C@@]3(C)C(=CC[C@@H]4[C@@]5(C)C[C@@H](O)[C@@H](O)[C@](C)(CO)[C@@H]5CC[C@]43C)[C@@H]2[C@@]1(C)O	0.06030150753768844	0.08235294117647059	0.14838709677419354	0.14285714285714285	0.0718562874251497	0.14193548387096774
CCCCCCCCCCCCCCCCCCCCCCCCC(=O)OC[C@H](CO[C@H]1O[C@H](CO)[C@H](O)[C@H](O)[C@H]1O)OC(=O)CCCCCCCCCCCCCCC	0.05904059040590406	0.04838709677419355	0.08085106382978724	0.08620689655172414	0.045081967213114756	0.1145374449339207
C[C@@H]1O[C@H](Oc2ccc(-c3coc4cc(O)cc(O)c4c3=O)cc2)[C@@H](O)[C@@H](O)[C@@H]1O	0.15789473684210525	0.1476510067114094	0.12244897959183673	0.12413793103448276	0.1773049645390071	0.1232876712328767
O=C(O)[C@H](O)[C@@H]1O[C@@](O)(CO)[C@H](O)[C@H](O)[C@H]1O	0.06756756756756757	0.08264462809917356	0.09649122807017543	0.10810810810810811	0.08620689655172414	0.14814814814814814
C/C(=C/CO[C@@H]1O[C@@H](CO)[C@@H](O)[C@@H](O)[C@@H]1O)CO	0.05161290322580645	0.0625	0.1206896551724138	0.12280701754385964	0.06504065040650407	0.1415929203539823
CC(=O)OCc1ccccc1C(=O)OCC	0.16058394160583941	0.13793103448275862	0.13513513513513514	0.13761467889908258	0.17592592592592593	0.14678899082568808
Oc1ccc([C@H]2Oc3c(O)cc([C@@H]4Oc5cc(O)cc(O)c5C(=O)[C@H]4O)cc3[C@@H]2CO)cc1	0.143646408839779	0.11801242236024845	0.10126582278481013	0.10256410256410256	0.15894039735099338	0.0949367088607595
N[C@H](C(=O)O)c1ccc(O)c(O)c1	0.12030075187969924	0.1509433962264151	0.08411214953271028	0.09615384615384616	0.15841584158415842	0.11650485436893204
CN[C@@H](C)Cc1ccc2ccccc2c1	0.1791044776119403	0.1391304347826087	0.06837606837606838	0.08849557522123894	0.22330097087378642	0.0782608695652174
COC(=O)/C=C\c1cc(OC)c(OC)c(OC)c1	0.0718954248366013	0.1322314049586777	0.10084033613445378	0.10256410256410256	0.11864406779661017	0.08333333333333333
CCCCCCCC[C@@H](O)/C=C/C=C\C=C\[C@@H](O)CCCC(=O)O	0.10975609756097561	0.13970588235294118	0.06428571428571428	0.072992700729927	0.1450381679389313	0.15625
CCCCC/C=C\C/C=C\C/C=C\C/C=C\CCCC(=O)OC[C@H](COC(=O)CCCCCCCCCCC/C=C\CCCCCCCC)OC(=O)CCCCCCCCCCCC	0.04513888888888889	0.04980842911877394	0.046875	0.05138339920948617	0.03861003861003861	0.068
CC(C)C[C@H]1NC(=O)[C@@H](NC(=O)[C@H](Cc2ccccc2)N(C)C)[C@H](c2ccccc2)Oc2ccc(cc2)/C=C\NC1=O	0.292817679558011	0.17613636363636365	0.12290502793296089	0.13714285714285715	0.20958083832335328	0.1111111111111111
Cn1cncc1[C@H](OCc1ccccc1)C(=O)O	0.18571428571428572	0.13934426229508196	0.09917355371900827	0.11016949152542373	0.21818181818181817	0.1092436974789916
CO/N=C(/N)c1ccc(-c2ccccc2)cc1	0.24242424242424243	0.1322314049586777	0.06504065040650407	0.06611570247933884	0.24528301886792453	0.056910569105691054
C=C(C)[C@H]1CCC(C)=C[C@@H]1c1c(O)cc(CCCN)cc1O	0.10062893081761007	0.11278195488721804	0.136	0.13821138211382114	0.1171875	0.128
O=c1ccn([C@@H]2O[C@H](COP(=O)(O)O)[C@@H](O)[C@H]2O)c(=O)[nH]1	0.07547169811320754	0.09090909090909091	0.13114754098360656	0.13333333333333333	0.0859375	0.1322314049586777
CC(C)Nc1cc(N)ccc1-c1ccccc1	0.23484848484848486	0.15254237288135594	0.056910569105691054	0.07563025210084033	0.24761904761904763	0.06611570247933884
O=C(/C=C\c1ccc(O)cc1)OC[C@H]1O[C@@H](Oc2ccccc2CO)[C@@H](O)[C@H](O)[C@@H]1O	0.1744186046511628	0.1513157894736842	0.12666666666666668	0.12837837837837837	0.24087591240875914	0.13513513513513514
O=C(OC[C@@]1(O[C@@H]2O[C@@H](CO)[C@@H](O)[C@@H](O)[C@@H]2O)O[C@H](CO)[C@@H](O)[C@@H]1O)c1cc(O)c(O)c(O)c1	0.07853403141361257	0.08484848484848485	0.13815789473684212	0.14	0.0875	0.13157894736842105
O=C(O)/C=C/c1ccc(O[C@H]2O[C@H](CO)[C@@H](O)[C@H](O)[C@@H]2O)cc1	0.1125	0.16153846153846155	0.14173228346456693	0.144	0.168	0.16129032258064516
CCCC[C@H]1OC(=O)C2=CCCC[C@H]21	0.05442176870748299	0.05785123966942149	0.17307692307692307	0.17647058823529413	0.0603448275862069	0.11009174311926606
CCCCCC/C=C/CCCCCCCCCC(=O)OC[C@H](CO[P@@](=O)(O)O[C@H]1[C@@H](O)[C@@H](O)[C@@H](O)[C@@H](OP(=O)(O)O)[C@@H]1O)OC(=O)CCCCCCCCCCCCC	0.060836501901140684	0.06329113924050633	0.08370044052863436	0.08928571428571429	0.05555555555555555	0.1187214611872146
Nc1nc(N)c(O)cc1	0.061068702290076333	0.09803921568627451	0.04950495049504951	0.050505050505050504	0.08080808080808081	0.039603960396039604
C[C@@]1(O)[C@@H](O)C[C@H]2C(C(=O)O)=CO[C@@H](O[C@@H]3O[C@@H](CO)[C@@H](O)[C@@H](O)[C@@H]3O)[C@@H]21	0.0625	0.0738255033557047	0.14925373134328357	0.15151515151515152	0.0763888888888889	0.1590909090909091
COc1ccc([C@@H]2[C@@H]3CCCC[C@@]3(O)CCN2CC(=O)Nc2ccc(Cl)cc2)cc1	0.18235294117647058	0.11538461538461539	0.11258278145695365	0.11409395973154363	0.1736111111111111	0.0915032679738562
COc1cc(O[C@@H]2O[C@@H](CO)[C@@H](O)[C@@H](O)[C@@H]2O)cc(OC)c1OC	0.07142857142857142	0.09285714285714286	0.13076923076923078	0.1328125	0.08823529411764706	0.140625
C=C1C(=O)O[C@H]2/C=C(/C)CC/C=C(/C(=O)O[C@@H]3O[C@@H](CO)[C@@H](O)[C@@H](O)[C@@H]3O)C[C@H]12	0.08379888268156424	0.09868421052631579	0.2196969696969697	0.2230769230769231	0.0945945945945946	0.1678832116788321
CCOc1ccc(-c2ccc(-c3cc(F)cc(C(F)(F)F)c3)cc2)cc1	0.22875816993464052	0.15827338129496402	0.06896551724137931	0.0625	0.21875	0.0547945205479452
COC(=O)c1ccccc1O[C@@H]1O[C@H](CO)[C@@H](O)[C@H](O)[C@@H]1O	0.12903225806451613	0.12121212121212122	0.15447154471544716	0.15702479338842976	0.16260162601626016	0.1652892561983471
C[C@@H](Cc1ccc(O)cc1)N(C)CCN1CCN(c2ccccc2)CC1	0.21794871794871795	0.13986013986013987	0.0979020979020979	0.11510791366906475	0.2248062015503876	0.09090909090909091
C=C1CC[C@H]2C(C)(C)[C@@H](O)CC[C@]2(C)[C@H]1COc1ccc2ccc(=O)oc2c1	0.10919540229885058	0.1292517006802721	0.1510791366906475	0.15328467153284672	0.13380281690140844	0.11188811188811189
C#C[C@]1(O)CC[C@H]2[C@@H]3CCc4cc(O)c(O)cc4[C@H]3CC[C@]21C	0.05917159763313609	0.07042253521126761	0.08955223880597014	0.09090909090909091	0.072992700729927	0.08208955223880597
C=C[C@]1(O)CN2CCc3cc(O)c(O)cc3C[C@@H]2C1	0.06329113924050633	0.07633587786259542	0.08	0.08130081300813008	0.088	0.06349206349206349
CC(C)C[C@@H](NC(=O)[C@@H](N)CC(N)=O)C(=O)O	0.14492753623188406	0.1592920353982301	0.07758620689655173	0.09821428571428571	0.14545454545454545	0.16981132075471697
CCCC[C@H](O)CCCCCCCCCCCCCCCC(=O)OC[C@H](CO[P@@](=O)(O)O[C@H]1[C@@H](O)[C@@H](O)[C@@H](O)[C@@H](O)[C@@H]1O)OC(=O)CCCCCCCCCCCCCCC	0.07518796992481203	0.06584362139917696	0.0811965811965812	0.08658008658008658	0.058333333333333334	0.13513513513513514
COc1ccc(CCNC(=O)CNc2ccc(OC)cc2)cc1	0.1986754966887417	0.14074074074074075	0.1044776119402985	0.10606060606060606	0.20161290322580644	0.09701492537313433
CC(=O)OCC1=CO[C@H](OC(=O)CC(C)C)[C@@H]2C1=C[C@@H](OC(=O)CC(C)(C)OC(C)=O)[C@]21CO1	0.10160427807486631	0.11875	0.18493150684931506	0.17123287671232876	0.09433962264150944	0.17006802721088435
CNCCNC(=N)N1C=C[C@H](CNCCO)[C@@]2(C1)[C@@H]1CC[C@@H](C)[C@]23C[C@](O)(CO[C@@H]2CCCCC2)C(C(=O)O)=C3C1	0.0947867298578199	0.07936507936507936	0.13793103448275862	0.13953488372093023	0.08743169398907104	0.15204678362573099
C=C1C[C@@]23CC[C@@H]4[C@@](C)(CCC[C@@]4(C)C(=O)O)[C@@H]2CC[C@]1(O)C3	0.05325443786982249	0.06338028169014084	0.09022556390977443	0.0916030534351145	0.06569343065693431	0.09090909090909091
O=CN1C[C@H]2C[C@@H](OCc3ccccc3)C[C@H]21	0.11486486486486487	0.078125	0.1282051282051282	0.13043478260869565	0.13675213675213677	0.10084033613445378
O=C1N(Cc2ccccc2)CCN1C(=O)/N=C/c1ccccc1	0.23809523809523808	0.12318840579710146	0.09558823529411764	0.09701492537313433	0.2	0.07246376811594203
N[C@@H](Cn1cncc1)C(=O)O	0.08208955223880597	0.102803738317757	0.07692307692307693	0.0891089108910891	0.10784313725490197	0.09900990099009901
O=C(OCC1=C[C@@H](O)[C@@H](O)[C@@H]1OC(=O)c1ccc(O)cc1)c1ccccc1	0.23225806451612904	0.1388888888888889	0.12857142857142856	0.13043478260869565	0.2230769230769231	0.15441176470588236
CC1=CC=C[C@@]2(C)CC[C@H](C(C)(C)O)CC[C@H]12	0.045454545454545456	0.072	0.15315315315315314	0.125	0.05737704918032787	0.09482758620689655
N[C@H](Cc1ccc(O)cc1)C(=O)O	0.13636363636363635	0.17142857142857143	0.09345794392523364	0.10576923076923077	0.18	0.11538461538461539
C=C1CCC[C@]2(C)CC[C@@H]3C(=C)C(=O)O[C@@H]3[C@H]12	0.03184713375796178	0.038461538461538464	0.11206896551724138	0.11403508771929824	0.04	0.05785123966942149
O=C(ON1C(=O)CCC1=O)c1ccc(Cl)cc1	0.11724137931034483	0.1440677966101695	0.11206896551724138	0.11403508771929824	0.14035087719298245	0.0847457627118644
CNC[C@@H](OC)c1ccc(OC)cc1	0.1079136690647482	0.13392857142857142	0.09009009009009009	0.10185185185185185	0.12962962962962962	0.09090909090909091
CC#CC[C@@H](C)[C@H](O)/C=C\[C@H]1[C@H]2C/C(=C/CCCC(=O)O)C[C@@H]2C[C@H]1O	0.1130952380952381	0.14285714285714285	0.14925373134328357	0.16923076923076924	0.14814814814814814	0.2047244094488189
CCCCCn1cc(C(=O)Oc2cccc3ccccc23)c2ccccc21	0.2847682119205298	0.1360544217687075	0.09523809523809523	0.09655172413793103	0.2755905511811024	0.0958904109589041
O=[N+]([O-])c1cccc(OCCNc2ccccc2)c1	0.21428571428571427	0.10852713178294573	0.0703125	0.07142857142857142	0.1896551724137931	0.0625
COc1nc(C/C=C(\C)C/C=C/C(C)=C/[C@@H](C)[C@H](OC)[C@@]2(C)O[C@H]2C)c(C)c(O)c1OC	0.08108108108108109	0.13071895424836602	0.09868421052631579	0.10738255033557047	0.10526315789473684	0.09933774834437085
CN(C)CC(=O)c1ccccc1	0.15625	0.14150943396226415	0.09523809523809523	0.0970873786407767	0.1836734693877551	0.09615384615384616
C/C(=C(\CCO)[C@H]1CC[C@H](C)CC2=CC(=O)CC2)CCC1	0.10126582278481013	0.09701492537313433	0.128	0.1487603305785124	0.10077519379844961	0.13821138211382114
Cc1coc2c(c1=O)C[C@]1(C)[C@@H](O)CC[C@@H](O)[C@@]21C	0.0641025641025641	0.0859375	0.13675213675213677	0.1391304347826087	0.08064516129032258	0.1
CCCC[C@@H](O)[C@H](O)/C=C/[C@H]1[C@H](O)CC(=O)[C@@H]1C/C=C\CCCC(=O)O	0.12048192771084337	0.14388489208633093	0.13333333333333333	0.14393939393939395	0.14074074074074075	0.22580645161290322
C=C(C)c1ccc(OC)c(CCC)c1	0.09285714285714286	0.125	0.12149532710280374	0.12380952380952381	0.12037037037037036	0.11214953271028037
CC1(C)CO[C@@](C)(CCCc2ccc(O)cc2)C1	0.10738255033557047	0.13114754098360656	0.1282051282051282	0.13043478260869565	0.1271186440677966	0.10084033613445378
CCN(CC)CCC[C@H](N)C(=O)c1ccccc1	0.17857142857142858	0.13114754098360656	0.1092436974789916	0.1206896551724138	0.17699115044247787	0.14912280701754385
Cn1c2c(c(=O)n(C)c1=O)C(=O)c1c(O)cccc1C2=O	0.1476510067114094	0.13385826771653545	0.08661417322834646	0.088	0.1487603305785124	0.0703125
Cn1cncc1CN1C[C@@H](N(CC(=O)NC(C)(C)C)S(=O)(=O)c2cccnc2)Cc2cc(C#N)ccc21	0.14736842105263157	0.17901234567901234	0.13496932515337423	0.11585365853658537	0.15527950310559005	0.08875739644970414
COc1c2c(cc3oc(=O)ccc13)CCC(C)(C)O2	0.09090909090909091	0.11904761904761904	0.11570247933884298	0.11764705882352941	0.12396694214876033	0.08064516129032258
CN(C)[C@@H]1C(O)=C(C(=O)NCN2CCCC2)C(=O)[C@@]2(O)C(O)=C3C(=O)c4c(O)cccc4[C@@](C)(O)[C@H]3C[C@@H]12	0.14736842105263157	0.15060240963855423	0.13496932515337423	0.13664596273291926	0.1411042944785276	0.12883435582822086
CC1=CC(=O)CC(C)(C)[C@H]1CC[C@@H](C)O[C@@H]1O[C@@H](CO)[C@@H](O)[C@@H](O)[C@@H]1O	0.08875739644970414	0.1056338028169014	0.1889763779527559	0.21138211382113822	0.09352517985611511	0.2
C=C1[C@@H](O)CC[C@@]2(C)[C@@H]1[C@@H](OC(C)=O)[C@H](OC(C)=O)[C@]1(C)C(=O)C[C@H](OC(C)=O)C(C)=C([C@@H](OC(C)=O)[C@@H]2OC(C)=O)C1(C)	0.059907834101382486	0.07407407407407407	0.16568047337278108	0.16071428571428573	0.05319148936170213	0.12
Cc1csc(CNC(=O)c2ccccc2)n1	0.17518248175182483	0.13559322033898305	0.0847457627118644	0.08620689655172414	0.1834862385321101	0.07627118644067797
CC/C=C\C/C=C\C/C=C\C/C=C\C/C=C\CCCC(=O)OC[C@H](COC(=O)CCCCCCC/C=C\CCCCCCCC)OC(=O)CCCCCCCCCCC/C	0.04710144927536232	0.05220883534136546	0.04918032786885246	0.05394190871369295	0.04048582995951417	0.07142857142857142
CCN(CC)C(=O)OCCNC(=O)c1ccccc1	0.2	0.128	0.125	0.1271186440677966	0.1623931623931624	0.15517241379310345
COc1cc2nccc(Nc3cccc(C#N)c3)c2cc1OC	0.15286624203821655	0.11594202898550725	0.05714285714285714	0.057971014492753624	0.1640625	0.05
CCN(CC)C(=O)c1ccc(OC2CCN(C)CC2)cc1	0.11538461538461539	0.1484375	0.1557377049180328	0.15833333333333333	0.14516129032258066	0.12903225806451613
O=Cc1ccc2c(c1)OCO2	0.06521739130434782	0.09090909090909091	0.07547169811320754	0.07692307692307693	0.09523809523809523	0.056074766355140186
CC[C@@H]1C(c2ccccc2)=CC[C@H](C(=O)O)[C@H]1C	0.1956521739130435	0.14049586776859505	0.15789473684210525	0.16071428571428573	0.20909090909090908	0.1592920353982301
CN[C@H](C)c1cc2ccccc2o1	0.14285714285714285	0.11607142857142858	0.07207207207207207	0.09345794392523364	0.17647058823529413	0.07272727272727272
COC(=O)[C@H]1C[C@@H](O)C[C@@H]2C1=C(O[C@H]1O[C@@H](CO)[C@@H](O)[C@@H](O)[C@H]1O)C[C@@H]1C(=O)O[C@H](c3ccoc3)C[C@]12C	0.0891089108910891	0.10285714285714286	0.2064516129032258	0.20915032679738563	0.09941520467836257	0.14814814814814814
CCCCCC/C=C\C/C=C\CCCCCCCC(=O)OC[C@H](COC(=O)CCCCCCCCCCCCCCCCCCCCC)OC(=O)CCCCCCCCCCCCCCCCCCCCC	0.041666666666666664	0.0456140350877193	0.04285714285714286	0.04693140794223827	0.0353356890459364	0.06204379562043796
O=C1C=C2CC[C@H]3C(=O)N1CCCCC[C@H]3C2	0.044585987261146494	0.04580152671755725	0.10084033613445378	0.10256410256410256	0.047619047619047616	0.056910569105691054
CC(=O)OC[C@@H]1O[C@@H](c2c(O)cc3oc(-c4ccc(O)c(O)c4)cc(=O)c3c2O)[C@@H](OC(C)=O)[C@@H](O)[C@@H]1O	0.15343915343915343	0.15060240963855423	0.1419753086419753	0.14375	0.14814814814814814	0.15723270440251572
C/C1=C/CC(C)(C)/C=C/C(=O)/C(C)=C/C1=O	0.08275862068965517	0.1206896551724138	0.12727272727272726	0.12962962962962962	0.09649122807017543	0.09821428571428571
Cc1c(N)nc([C@H]2CC[C@H](O)CO2)c(=O)[nH]1	0.046052631578947366	0.07317073170731707	0.125	0.12727272727272726	0.058333333333333334	0.06837606837606838
Nc1ccc(Oc2ccc(C(F)(F)F)cc2)cc1	0.14583333333333334	0.104	0.056	0.04838709677419355	0.16666666666666666	0.03968253968253968
Cc1ccc([N+](=O)[O-])cc1N	0.07462686567164178	0.09345794392523364	0.0673076923076923	0.06862745098039216	0.09803921568627451	0.057692307692307696
c1ccc(Oc2ccc(-c3ccc4ccccc4c3)cc2)cc1	0.29577464788732394	0.12142857142857143	0.041379310344827586	0.04195804195804196	0.216	0.034482758620689655
CCCCCCCC/C=C\C/C=C\C/C=C\CCCC(=O)OC[C@H](COC(=O)CCCCCCCCCCCCCCCCCCCCC)OC(=O)CCCCCCCCCCCCCCCCCC	0.042483660130718956	0.04659498207885305	0.043795620437956206	0.04797047970479705	0.036101083032490974	0.06343283582089553
N=C(N)N/N=C/c1ccc(-c2ccc(F)cc2)cc1	0.23357664233576642	0.19327731092436976	0.046153846153846156	0.046875	0.26851851851851855	0.038461538461538464
CC(C)CC/C(=N\OS(=O)(=O)O)S[C@H]1O[C@@H](CO)[C@@H](O)[C@@H](O)[C@@H]1O	0.09202453987730061	0.11851851851851852	0.1328125	0.1532258064516129	0.08955223880597014	0.18032786885245902
CC(=O)O[C@H]1/C=C/c2cc(cc3c2CO3)[C@@H](O)C[C@@H](O[C@@H]2O[C@@H](CO)[C@@H](O)[C@@H](O)[C@@H]2O)[C@@H]1O	0.08421052631578947	0.09815950920245399	0.19310344827586207	0.1958041958041958	0.10126582278481013	0.1780821917808219
N[C@H](CCC(=O)N[C@@H](CSC(=S)NCc1ccc(O)cc1)C(=O)O)C(=O)O	0.175	0.16666666666666666	0.09154929577464789	0.10071942446043165	0.15555555555555556	0.15789473684210525
COc1ccc([C@@H]2COc3cc(O)ccc3O2)cc1	0.13333333333333333	0.1171875	0.096	0.0975609756097561	0.1694915254237288	0.07086614173228346
COc1cc(OC)c(OC)cc1C(=O)Nc1ccc(Cl)cc1Cl	0.14102564102564102	0.13533834586466165	0.09022556390977443	0.0916030534351145	0.140625	0.08270676691729323
Cc1ccc([C@@H](C)CC(=O)O)cc1	0.18110236220472442	0.23	0.11428571428571428	0.13861386138613863	0.24210526315789474	0.1717171717171717
COc1ccc2c(c1)O[C@@H]1c3ccc(OC)c(O)c3OC[C@H]21	0.11949685534591195	0.12686567164179105	0.10687022900763359	0.10852713178294573	0.140625	0.08270676691729323
CC(C)NC[C@H](O)COc1ccc(CC#N)cc1	0.1619718309859155	0.1794871794871795	0.1	0.1206896551724138	0.1875	0.1391304347826087
CSc1nn(-c2cccc(-c3ccc(C(F)(F)F)cc3)c2)c(-c2ccccc2)n1	0.2857142857142857	0.1476510067114094	0.04430379746835443	0.03821656050955414	0.22058823529411764	0.031446540880503145
CNC(=S)[C@]1(c2ccc(Cl)cc2)CCCC1	0.08843537414965986	0.09917355371900827	0.08547008547008547	0.08695652173913043	0.10344827586206896	0.058823529411764705
Cc1cccc(O)c1O[C@@H]1O[C@H](CO)[C@@H](O)[C@@H](O)[C@@H]1O	0.09032258064516129	0.10077519379844961	0.13333333333333333	0.13559322033898305	0.11382113821138211	0.1440677966101695
CCCCCCCCCCCCCCCCCCCCCCCCCCO	0.031914893617021274	0.024539877300613498	0.03870967741935484	0.0392156862745098	0.02531645569620253	0.05263157894736842
CC#C[C@]1(O)CC[C@H]2[C@@H]3CCC4=CC(=O)CCC4=C3C=C[C@]21C	0.0650887573964497	0.07746478873239436	0.12213740458015267	0.12403100775193798	0.08029197080291971	0.08955223880597014
CC[N+](CC)(CC)CCCCCCCCCCCCCCCCCC(=O)N[C@@H](CO)[C@H](O)CO[P@](=O)(O)OCCO	0.08018867924528301	0.08021390374331551	0.07103825136612021	0.07777777777777778	0.07065217391304347	0.1206896551724138
CC[C@@H](C(C)C)[C@H](O)[C@@H](O)[C@@H](C)[C@H]1CC[C@H]2[C@@H]3COC(=O)[C@@H]4C[C@@H](O)[C@@H](O)C[C@]4(C)[C@H]3CC[C@@]12C	0.07731958762886598	0.10303030303030303	0.15789473684210525	0.17567567567567569	0.09259259259259259	0.174496644295302
CC(=O)OC1[C@]2(C)CCC[C@]1(C)[C@H]1CC(C)(C)C[C@H]12	0.031055900621118012	0.05303030303030303	0.13675213675213677	0.12931034482758622	0.03875968992248062	0.1
C[C@H](O)c1ccc(C(=O)O)cc1	0.15748031496062992	0.2	0.09615384615384616	0.12	0.21052631578947367	0.1414141414141414
CCc1ccc(C)cc1C(=O)Nc1ccc(C)cc1	0.21739130434782608	0.1652892561983471	0.10655737704918032	0.10833333333333334	0.21428571428571427	0.09836065573770492
CCC(=O)c1ccc(OC)cc1	0.12121212121212122	0.1523809523809524	0.12745098039215685	0.13	0.16	0.11764705882352941
CN1CC[C@H](c2ccccc2)C1	0.11940298507462686	0.06956521739130435	0.08333333333333333	0.08490566037735849	0.1346153846153846	0.06422018348623854
COC(=O)C1=CO[C@H](C)[C@@H]2CN3CC[C@]4(O)[C@H]5C[C@H]6CC[C@@H](O)[C@H](CO)[C@@H]6[C@@H](O)[C@@]5(C)[C@]4(C)[C@@H]3C[C@@H]12	0.0594059405940594	0.07471264367816093	0.1830065359477124	0.18543046357615894	0.07058823529411765	0.15384615384615385
O=S(=O)(O)O/N=C(\CCc1ccccc1)S[C@H]1O[C@@H](CO)[C@@H](O)[C@H](O)[C@@H]1O	0.13855421686746988	0.125	0.1386861313868613	0.14074074074074075	0.13768115942028986	0.15671641791044777
CC(C)=CC(=O)O[C@H]1C[C@@]2(C)[C@H](CC[C@]3(C)[C@@H](c4ccoc4)C[C@]23C)[C@H]1O	0.06779661016949153	0.0945945945945946	0.19083969465648856	0.18461538461538463	0.08275862068965517	0.15671641791044777
C=C(C)[C@H]1CC[C@@]2(CO)CC[C@@]3(C)[C@@H](CC[C@@H]4[C@]3(C)CC[C@H]3C(C)(C)[C@@H](O)[C@@H](O)[C@@H](O)CC[C@]43C)[C@H]12	0.03414634146341464	0.05113636363636364	0.11875	0.11320754716981132	0.04046242774566474	0.09876543209876543
CC(C)=CCc1c(O)ccc(C(=O)[C@@H]2[C@@H](c3ccc(O)cc3)O[C@@H]2c2ccc(O)cc2)c1O	0.21052631578947367	0.15384615384615385	0.10126582278481013	0.10256410256410256	0.20689655172413793	0.11612903225806452
CC/C=C\C/C=C\C/C=C\C/C=C\C/C=C\CCCCCC(=O)OC[C@@H](COC(=O)CCCCCCC/C=C\C/C=C\CCCCCC)OC(=O)CCCCCCC	0.04814814814814815	0.053497942386831275	0.05042016806722689	0.05531914893617021	0.04149377593360996	0.07327586206896551
CC/C=C\C/C=C\C/C=C\C/C=C\C/C=C\CCCCCC(=O)OC[C@H](COC(=O)CCCCCC/C=C\C/C=C\C/C=C\CCCCC)OC(=O)CCC	0.04980842911877394	0.05555555555555555	0.05240174672489083	0.05752212389380531	0.04310344827586207	0.07623318385650224
CC(C)[C@H](N)C(=O)N1CCC[C@H]1C(=O)O	0.1079136690647482	0.10434782608695652	0.1	0.12264150943396226	0.10909090909090909	0.14285714285714285
Cc1cccc(C#Cc2ccc(C#N)cc2)n1	0.1310344827586207	0.12295081967213115	0.048	0.04878048780487805	0.168141592920354	0.04
CCCCCCCC/C=C\CCCCCCCCCCCCCC(=O)OC[C@H](COC(=O)CCCCCCCCCCCCCCCCCCC)OC(=O)CCCCCCCCCCCCCCC	0.0429042904290429	0.04710144927536232	0.04428044280442804	0.048507462686567165	0.0364963503649635	0.06415094339622641
CCCCC/C=C\C/C=C\C/C=C\C/C=C\CCCCCC(=O)OC[C@H](COC(=O)CCCCCCCCC/C=C\CCCCCC)OC(=O)CCCCCCCCCCCCCC	0.04513888888888889	0.04980842911877394	0.046875	0.05138339920948617	0.03861003861003861	0.068
CC(=O)NC[C@@H](O)c1ccccc1	0.1796875	0.13761467889908258	0.09259259259259259	0.10476190476190476	0.20202020202020202	0.11428571428571428
CC(=O)OC[C@H](C)CCCCC(=O)O	0.13432835820895522	0.11607142857142858	0.10185185185185185	0.125	0.1111111111111111	0.20408163265306123
CCCCCCCC/C=C\CCCCCCCCCCCCCC(=O)OC[C@H](COC(=O)CCCCCCCCC/C=C\CCCCCCCC)OC(=O)CCCCCCCCCCCCCCC	0.0429042904290429	0.04710144927536232	0.04428044280442804	0.048507462686567165	0.0364963503649635	0.06415094339622641
Brc1ccc(Oc2ccccc2)cc1	0.18181818181818182	0.09322033898305085	0.05128205128205128	0.05217391304347826	0.20388349514563106	0.042735042735042736
COc1ccccc1OC(C)(C)C	0.10294117647058823	0.10810810810810811	0.125	0.09523809523809523	0.1346153846153846	0.07407407407407407
CCN[C@@H](C)Cc1ccc2coc(=O)cc2c1	0.13194444444444445	0.14285714285714285	0.1111111111111111	0.13274336283185842	0.1592920353982301	0.10256410256410256
C=C1CC[C@H]2OC(=O)[C@@H]1C2(C)C	0.035211267605633804	0.043478260869565216	0.11764705882352941	0.12	0.045454545454545456	0.0660377358490566
COc1cc(C[C@H]2COC(=O)[C@H]2Cc2ccc3c(c2)OCO3)cc(OC)c1O	0.1206896551724138	0.12	0.125	0.1267605633802817	0.13194444444444445	0.09523809523809523
COc1c2c(c([N+](=O)[O-])cc1OC)C(=O)CCc1ccccc1-2	0.15483870967741936	0.11764705882352941	0.09774436090225563	0.09923664122137404	0.16666666666666666	0.07407407407407407
CC/C=C\C/C=C\C/C=C\C/C=C\CCCCCCC(=O)OC[C@H](COC(=O)CCCCCCC/C=C\C/C=C\C/C=C\CC)OC(=O)CCCCCCCCCC	0.04814814814814815	0.053497942386831275	0.05042016806722689	0.05531914893617021	0.04149377593360996	0.07327586206896551
NC(=O)c1ccccc1Nc1ccccc1O	0.21641791044776118	0.13333333333333333	0.0743801652892562	0.07563025210084033	0.22429906542056074	0.06611570247933884
CC/C=C\C/C=C\C/C=C\C/C=C\C/C=C\CCCCCC(=O)OC[C@@H](COC(=O)CCCCCCC/C=C\C/C=C\C/C=C\CC)OC(=O)CCCCC	0.04980842911877394	0.05555555555555555	0.05240174672489083	0.05752212389380531	0.04310344827586207	0.07623318385650224
CN(C)CCCOc1ccc(-c2ccccc2)cc1	0.25925925925925924	0.16260162601626016	0.0873015873015873	0.08870967741935484	0.2545454545454545	0.07936507936507936
CC1(C)[C@H]2CC[C@@]34C=C[C@@](C)(C3)C(=O)C[C@H]4[C@]2(C)CC(=O)[C@@H]1O	0.05357142857142857	0.07913669064748201	0.16129032258064516	0.16393442622950818	0.058394160583941604	0.10852713178294573
O=C(O)CC[C@]1(C(=O)O)C(=O)Nc2ccccc21	0.17985611510791366	0.17094017094017094	0.11016949152542373	0.11206896551724138	0.2	0.14035087719298245
CCCCC/C=C\C/C=C\C/C=C\C/C=C\C/C=C\CCC(=O)OC[C@H](COC(=O)CCCCCCCCCCCCCC)OC(=O)CCCCCCC/C=C\CCCCC	0.04659498207885305	0.051587301587301584	0.048582995951417005	0.05327868852459016	0.04	0.07053941908713693
CCC[C@@H](O)C/C(=N\OS(=O)(=O)O)S[C@@H]1O[C@@H](CO)[C@@H](O)[C@@H](O)[C@@H]1O	0.09696969696969697	0.11594202898550725	0.1297709923664122	0.140625	0.08759124087591241	0.20491803278688525
O=c1cc(-c2ccc(O)c(O)c2)oc2cc(O)c(O)c([C@@H]3O[C@H](CO)[C@@H](O)[C@H](O)[C@@H]3O)c12	0.12222222222222222	0.12179487179487179	0.10457516339869281	0.10596026490066225	0.13333333333333333	0.10526315789473684
CC1=CC[C@](O[C@@H]2O[C@@H](CO)[C@@H](O)[C@@H](O)[C@@H]2O)(C(C)C)CC1	0.06748466257668712	0.08888888888888889	0.14634146341463414	0.16806722689075632	0.08396946564885496	0.16666666666666666
CCCCC/C=C\C/C=C\C/C=C\C/C=C\CCCCCC(=O)OC[C@@H](COC(=O)CCCCCCCCC/C=C\CCCCCC)OC(=O)CCCCCCCCCCCCCC	0.04513888888888889	0.04980842911877394	0.046875	0.05138339920948617	0.03861003861003861	0.068
C[C@H]1[C@H]2[C@H](C[C@H]3[C@@H]4CC=C5C[C@@H](O)CC[C@]5(C)[C@H]4CC[C@]32C)O[C@@]12CC[C@@H](C)CN2	0.02564102564102564	0.04216867469879518	0.16783216783216784	0.1702127659574468	0.03067484662576687	0.09933774834437085
O=C(O)C[C@]1(O)C(=O)Nc2ccc(O[C@H]3O[C@H](CO)[C@@H](O)[C@H](O)[C@@H]3O)cc21	0.11904761904761904	0.14184397163120568	0.15671641791044777	0.1590909090909091	0.1386861313868613	0.17557251908396945
CC/C=C\C/C=C\C/C=C\C/C=C\C/C=C\CCCCCC(=O)OC[C@H](COC(=O)CCCCCCC/C=C\CCCCCCCC)OC(=O)CCCCCCC/C=C	0.047619047619047616	0.048582995951417005	0.045454545454545456	0.0502092050209205	0.040983606557377046	0.06779661016949153
C#CCN1CCC2=C(N)CC[C@@]23CC[C@H](c2ccccc23)[C@@H]1c1ccc(F)cc1	0.19161676646706588	0.1390728476821192	0.07096774193548387	0.0718954248366013	0.23703703703703705	0.050955414012738856
Cc1nnc(NS(=O)(=O)c2ccc([N+](=O)[O-])cc2)s1	0.10596026490066225	0.17647058823529413	0.06349206349206349	0.06451612903225806	0.11570247933884298	0.05555555555555555
O=[N+]([O-])c1ccc(O[C@@H]2O[C@H](CO)[C@@H](O)[C@H](O)[C@H]2O)c([N+](=O)[O-])c1	0.08484848484848485	0.10144927536231885	0.13178294573643412	0.13385826771653545	0.09701492537313433	0.14173228346456693
C[C@H]1O[C@@H](O[C@@H]2[C@@H](O)[C@@H](O)[C@H](CO)O[C@@H]2Oc2cc(O)c3c(=O)cc(-c4ccc(O)cc4)oc3c2)[C@@H](O)[C@@H](O)[C@@H]1O	0.14	0.12921348314606743	0.1206896551724138	0.12209302325581395	0.15294117647058825	0.10857142857142857
O=C(OC[C@H](OC(=O)c1ccccc1)C(=O)O)c1ccccc1	0.2676056338028169	0.1417910447761194	0.08888888888888889	0.09848484848484848	0.2032520325203252	0.11450381679389313
CC(C)[C@]1(O)CC(=O)[C@@]2(C)C[C@@]3(O)O[C@@]4(C(=O)[C@]31C)[C@@H](O)[C@@H](C)CC[C@@]24O	0.06936416184971098	0.09722222222222222	0.14285714285714285	0.15384615384615385	0.07746478873239436	0.12686567164179105
O=c1cc(-c2ccc(O)cc2)oc2cc(O)c([C@@H]3O[C@H](CO)[C@@H](O)[C@H](O)[C@H]3O)c(O)c12	0.14942528735632185	0.1456953642384106	0.10596026490066225	0.10738255033557047	0.16666666666666666	0.10666666666666667
O=C(O)/C=C/c1cccc2c1OCO2	0.09929078014184398	0.14285714285714285	0.0990990990990991	0.10091743119266056	0.16037735849056603	0.09009009009009009
CC1(C)OC[C@]2([C@@H](O)CC(=O)O)[C@@H]1CC(=O)[C@]1(C)[C@@H]2CC[C@@]2(C)[C@@H](c3ccoc3)OC(=O)[C@@H]3O[C@]312	0.1164021164021164	0.15723270440251572	0.17105263157894737	0.18120805369127516	0.13291139240506328	0.16447368421052633
Cc1ccc(Cl)cc1C(=O)OC(C)(C)C	0.09219858156028368	0.13392857142857142	0.1523809523809524	0.12264150943396226	0.11926605504587157	0.10091743119266056
O=C(OC[C@@H]1O[C@@H](O)[C@](O)(COC(=O)c2cc(O)c(O)c(O)c2)[C@H]1O)c1cc(O)c(O)c(O)c1	0.12568306010928962	0.11875	0.11612903225806452	0.11764705882352941	0.11538461538461539	0.1390728476821192
O=C1C[C@H](c2ccc(O)cc2)Oc2cc(O)c(O[C@H]3O[C@H](CO)[C@@H](O)[C@H](O)[C@@H]3O[C@@H]3OC[C@@H](O)[C@@H](O)[C@@H]3O)c(O)c21	0.11219512195121951	0.1043956043956044	0.13372093023255813	0.13529411764705881	0.12	0.10227272727272728
CCCCC/C=C\C/C=C\C/C=C\C/C=C\CCCCCC(=O)OC[C@H](COC(=O)CCCCCCCCC/C=C\CCCCCCCC)OC(=O)CCCCCCCCCCCC	0.04513888888888889	0.04980842911877394	0.046875	0.05138339920948617	0.03861003861003861	0.068
C[C@@]12C[C@H]3OC(=O)[C@H]1CO[C@]14O[C@@]5([C@H]2C1=O)[C@](O)(CC[C@@H]1[C@H]4C=CC=C2CC=CC(=O)[C@@]21C)C(=O)O[C@]35C	0.07281553398058252	0.0898876404494382	0.14634146341463414	0.14814814814814814	0.08	0.10650887573964497
C=C1[C@H]2C[C@H]2[C@]2(C)C[C@]3(O)[C@@H](O)C(C)=C(C)[C@@H]3[C@@H](OC(C)=O)[C@@]2(C)[C@@H]1O	0.06395348837209303	0.09090909090909091	0.18110236220472442	0.1746031746031746	0.07857142857142857	0.15503875968992248
O=C(O)C1=C/C(=C/c2ccccc2)C=C1	0.1791044776119403	0.12931034482758622	0.08695652173913043	0.08849557522123894	0.22330097087378642	0.08771929824561403
CN(C(=O)c1ccccc1)c1ccccc1	0.24806201550387597	0.13559322033898305	0.07563025210084033	0.07692307692307693	0.205607476635514	0.06722689075630252
CC[C@H](C)O[C@H]1O[C@@H](CO[C@H]2OC[C@@](O)(CO)[C@H]2O)[C@@H](O)[C@@H](O)[C@H]1O	0.05813953488372093	0.06164383561643835	0.13740458015267176	0.16666666666666666	0.06382978723404255	0.16535433070866143
O=C1OC([C@@H]2CCCN2)=N/C1=C/c1ccccc1	0.12	0.1015625	0.0975609756097561	0.09917355371900827	0.14285714285714285	0.05511811023622047
COc1nc(Cl)cc(N)n1	0.0364963503649635	0.08490566037735849	0.04807692307692308	0.049019607843137254	0.047619047619047616	0.038461538461538464
O=C(O)c1ccccc1OCCOc1ccccc1	0.24087591240875914	0.144	0.096	0.0975609756097561	0.23214285714285715	0.0967741935483871
O=C1CN=C(c2ccccc2)c2cc(Br)ccc2N1	0.19718309859154928	0.1349206349206349	0.06201550387596899	0.06299212598425197	0.21052631578947367	0.046153846153846156
CCCCC/C=C/C/C=C/C/C=C/C/C=C/CCCCCC(=O)OC[C@H](COC(=O)CCCCCCC/C=C/CCCC)OC(=O)CCCCCCC/C=C/CCCCCC	0.04659498207885305	0.051587301587301584	0.048582995951417005	0.05327868852459016	0.04	0.07053941908713693
CC(C)CCC[C@H](C)[C@H]1CC[C@@]2(C)[C@@H]3CC[C@H]4C(C)(C)[C@@H](O)CC[C@@]45C[C@]35CC[C@]12C	0.0582010582010582	0.06790123456790123	0.11333333333333333	0.12244897959183673	0.05660377358490566	0.11409395973154363
O=C(O)[C@H]1O[C@@H](Oc2c(-c3ccc(O)cc3)oc3cc(O)cc(O)c3c2=O)[C@@H](O)[C@@H](O)[C@@H]1O	0.16477272727272727	0.16339869281045752	0.12418300653594772	0.12582781456953643	0.17687074829931973	0.13245033112582782
CO[C@H]1C2=C(C)C(=O)O[C@]2(OC)C[C@@H]2CC[C@@H](O)[C@@H](C)[C@]21C	0.041916167664670656	0.06521739130434782	0.175	0.16806722689075632	0.05185185185185185	0.1111111111111111
CO[C@H]1[C@H](OC(N)=O)[C@@H](O)[C@@H](Oc2ccc3c(C)c(O)c(c2)C3=O)O1	0.11585365853658537	0.1386861313868613	0.16279069767441862	0.16535433070866143	0.13533834586466165	0.14615384615384616
C/C=C/SC[C@H](NC(=O)CC[C@H](N)C(=O)O)C(=O)NCC(=O)O	0.12101910828025478	0.12030075187969924	0.06716417910447761	0.07633587786259542	0.1076923076923077	0.14516129032258066
CC/C=C\C/C=C\C/C=C\C/C=C\C/C=C\CCCCCC(=O)OC[C@H](COC(=O)CCCCCCC/C=C\CCCCCC)OC(=O)CCCCCCCCC/C=C	0.047619047619047616	0.048582995951417005	0.045454545454545456	0.0502092050209205	0.040983606557377046	0.06779661016949153
C[C@@H](NC(=O)c1cc(-c2ccccc2)ccc1O)c1ccccc1	0.373134328358209	0.16296296296296298	0.07092198581560284	0.08759124087591241	0.26666666666666666	0.07913669064748201
CC(=O)OC[C@H]1O[C@@H](Oc2ccccc2)[C@@H](OC(C)=O)[C@@H](OC(C)=O)[C@@H]1OC(C)=O	0.13218390804597702	0.1111111111111111	0.14685314685314685	0.14893617021276595	0.12244897959183673	0.14788732394366197
CC(=O)O[C@H]1C[C@@H]2C(=O)O[C@H](c3ccoc3)C[C@]2(C)[C@@H]2C[C@@H]3C[C@H](C(=O)O3)[C@H]12	0.0718232044198895	0.0915032679738562	0.2196969696969697	0.2230769230769231	0.08	0.14285714285714285
Cc1ccccc1/C=C\c1ccccc1	0.20454545454545456	0.1282051282051282	0.05	0.05084745762711865	0.22115384615384615	0.041666666666666664
CC(=O)CC[C@@H]1[C@@H]([C@@H]2C(=O)CC[C@]2(C)[C@H](CC(C)C)c2c(O)c(C=O)c(O)c(C=O)c2O)C1(C)C	0.13114754098360656	0.18421052631578946	0.14473684210526316	0.15436241610738255	0.1513157894736842	0.15333333333333332
COC(=O)/C=C/c1ccccc1	0.13740458015267176	0.12962962962962962	0.08411214953271028	0.08571428571428572	0.19387755102040816	0.08490566037735849
COC(=O)c1c2cc3ccccc3cc2oc3cc1-c1ccccc1-3	0.22875816993464052	0.1258741258741259	0.0763888888888889	0.07746478873239436	0.2	0.06206896551724138
CC(C)=CC[C@H]1C(=O)C(C(=O)CC(C)C)=C(O)[C@H]1O	0.1232876712328767	0.17094017094017094	0.14912280701754385	0.17272727272727273	0.14782608695652175	0.17117117117117117
C[C@@H](NC(=O)[C@@H](N)Cc1ccc(O)cc1)C(=O)O	0.18115942028985507	0.19298245614035087	0.1016949152542373	0.12280701754385964	0.19090909090909092	0.16216216216216217
C=C(C)[C@H]1C=C(C)[C@H](O)C1	0.044444444444444446	0.05555555555555555	0.125	0.1276595744680851	0.05825242718446602	0.12631578947368421
O[C@@H]1[C@H](CO[C@H]2OC[C@@H](O)[C@@H](O)[C@@H]2O)O[C@@H](OCCc2c[nH]c3ccccc23)[C@@H](O)[C@H]1O	0.10810810810810811	0.08536585365853659	0.13157894736842105	0.13333333333333333	0.13815789473684212	0.125
Nc1cc(Cl)ccc1-c1ccccc1	0.19230769230769232	0.11304347826086956	0.042735042735042736	0.043478260869565216	0.20588235294117646	0.03418803418803419
COc1ccc(C(=O)Nc2ccc(C(F)(F)F)cc2)cc1	0.21830985915492956	0.13178294573643412	0.08527131782945736	0.078125	0.19491525423728814	0.06923076923076923
c1ccc2c(c1)CC[C@H]1c3ccccc3CCN1C2	0.17006802721088435	0.09022556390977443	0.06923076923076923	0.0703125	0.17647058823529413	0.045454545454545456
COCCc1c(CO)cc(OC)c2c1ccc1c(cc1OC)CC2	0.10909090909090909	0.11428571428571428	0.11940298507462686	0.12121212121212122	0.11029411764705882	0.1037037037037037
COc1ccc(/C=C/C(=O)O[C@@H]2O[C@H](CO)[C@@H](O)[C@@H](O)[C@H]2O)cc1O	0.09580838323353294	0.1386861313868613	0.15384615384615385	0.15625	0.14393939393939395	0.1640625
COC[C@@]12CNCC[C@]1(c1ccc(Cl)cc1)O2	0.07894736842105263	0.096	0.10084033613445378	0.10256410256410256	0.1	0.06557377049180328
CC1=CC(=O)[C@@H]2O[C@@]3(C[C@@H](C)[C@@H](O)O3)[C@@]1(O)C2(C)C	0.050955414012738856	0.078125	0.14782608695652175	0.1504424778761062	0.064	0.11965811965811966
C=C[C@H]1[C@H](O[C@@H]2O[C@H](CO)[C@@H](O)[C@H](O)[C@H]2O)OC=C(C(=O)OC)[C@H]1CCOC(=O)c1cc(O)cc(O)c1	0.1076923076923077	0.11176470588235295	0.15822784810126583	0.16025641025641027	0.10843373493975904	0.16666666666666666
CCCC/C=C\CCCCCCCC(=O)OC[C@H](COC(=O)CCCCCCC/C=C\CCCCCCCC)OC(=O)CCCCCCCCC/C=C\CCCCCCCC	0.04659498207885305	0.051587301587301584	0.048582995951417005	0.05327868852459016	0.04	0.07053941908713693
O=C(O)CCCCc1ccco1	0.12030075187969924	0.11926605504587157	0.11538461538461539	0.11764705882352941	0.13592233009708737	0.13861386138613863
CC1=CC(=O)CC(C)(C)[C@]1(O)CC[C@H](C)O[C@@H]1O[C@@H](CO[C@@H]2OC[C@@H](O)[C@@H](O)[C@@H]2O)[C@@H](O)[C@@H](O)[C@@H]1O	0.07653061224489796	0.08875739644970414	0.16339869281045752	0.18120805369127516	0.0783132530120482	0.1568627450980392
O=C(CCc1ccccc1)c1c(O)cccc1O[C@H]1O[C@@H](CO)[C@@H](O)[C@H](O)[C@@H]1O	0.20245398773006135	0.1342281879194631	0.13986013986013987	0.14184397163120568	0.20588235294117646	0.14893617021276595
C=C1C[C@@]23C[C@H]1[C@H](O)C[C@@H]2[C@@]12C=CC[C@@](C)(C(=O)O1)[C@H]2[C@@H]3C(=O)O	0.07100591715976332	0.08450704225352113	0.1746031746031746	0.1774193548387097	0.07971014492753623	0.1484375
CC(C)C[C@@H]1NC(=O)[C@H](Cc2ccccc2)NC(=O)[C@@H](Cc2ccccc2)NC(=O)[C@H](CO)NC1=O	0.2558139534883721	0.1524390243902439	0.10909090909090909	0.12422360248447205	0.20261437908496732	0.1165644171779141
COC(=O)c1ccc(C(=O)OC)cc1	0.13333333333333333	0.14545454545454545	0.1111111111111111	0.11320754716981132	0.14150943396226415	0.12264150943396226
NCCc1ccc(O)c(O)c1	0.09022556390977443	0.11320754716981132	0.07692307692307693	0.0784313725490196	0.1188118811881188	0.07766990291262135
CC(C)=CCc1c(O)cc(O)c2c1OC[C@H](c1ccc(O)cc1O)C2=O	0.1411042944785276	0.15217391304347827	0.10869565217391304	0.11029411764705882	0.16666666666666666	0.10948905109489052
COc1cc(CC[C@@H]2C[C@H](O)C[C@@H](c3ccc(O)cc3)O2)cc(OC)c1O	0.13690476190476192	0.14685314685314685	0.1791044776119403	0.18181818181818182	0.16911764705882354	0.13768115942028986
O=C(/C=C/c1ccc(O)cc1)OC[C@@H]1O[C@H](Oc2cc(O)c3c(c2)O[C@@H](c2ccc(O)cc2)CC3=O)[C@@H](O)[C@H](O)[C@@H]1O	0.17676767676767677	0.13812154696132597	0.13636363636363635	0.13793103448275862	0.18235294117647058	0.11797752808988764
CCCCCCCCCC[C@@H](O)[C@H]1CC[C@H]([C@@H]2CC[C@H]([C@@H](O)CCCCC[C@@H](O)CCCC[C@@H](O)CC3=C[C@@H](C)OC3=O)O2)O1	0.0945945945945946	0.08542713567839195	0.12903225806451613	0.1366120218579235	0.08762886597938144	0.17415730337078653
CC/C=C\C/C=C\C/C=C\C/C=C\C/C=C\CCCCCC(=O)OC[C@H](COC(=O)CCCCCCC/C=C\CCCCCCCC)OC(=O)CCCCCCCCCCC	0.04659498207885305	0.051587301587301584	0.048582995951417005	0.05327868852459016	0.04	0.07053941908713693
N#Cc1c(-c2ccccc2)cc(-c2ccccc2)nc1N	0.26618705035971224	0.12878787878787878	0.036231884057971016	0.03676470588235294	0.19008264462809918	0.028985507246376812
C[C@H]1O[C@H](O[C@@H]2[C@@H](O)[C@@H](COC(=O)/C=C/c3ccc(O)c(O)c3)O[C@@H](OCCc3ccc(O)c(O)c3)[C@@H]2O)[C@@H](O)[C@@H](O)[C@@H]1O	0.12380952380952381	0.14207650273224043	0.1340782122905028	0.13559322033898305	0.1590909090909091	0.12849162011173185
C=Cc1cncc2c1CCN2	0.035211267605633804	0.061946902654867256	0.05555555555555555	0.05660377358490566	0.05504587155963303	0.03669724770642202
C[C@H]1O[C@H](OC(C)(C)C)[C@@H](O)[C@@H](O)[C@@H]1O	0.033783783783783786	0.058823529411764705	0.1650485436893204	0.1346153846153846	0.04310344827586207	0.13333333333333333
O=C1N[C@H](O)C=CN1	0.03787878787878788	0.047619047619047616	0.09473684210526316	0.0967741935483871	0.05	0.08421052631578947
C=CC(=C)CC[C@@H]1[C@]2(C)CCCC(C)(C)[C@@H]2CC[C@@]1(C)O	0.03636363636363636	0.06666666666666667	0.11290322580645161	0.11475409836065574	0.05303030303030303	0.0873015873015873
C[C@H]1C(=O)C[C@@H]2CCC[C@@H]12	0.02142857142857143	0.02654867256637168	0.12244897959183673	0.125	0.027777777777777776	0.07920792079207921
CC1=C[C@@H]2CC[C@H]3[C@@](C)(CO)C[C@@H](O)C[C@]3(C)[C@@]23CC[C@@H]1C3	0.04142011834319527	0.05673758865248227	0.1349206349206349	0.13709677419354838	0.051094890510948905	0.11811023622047244
COc1ccc2c(c1)O[C@H]1c3ccc(O[C@H]4O[C@@H](CO)[C@@H](O)[C@@H](O)[C@@H]4O)cc3OC[C@H]21	0.11538461538461539	0.12101910828025478	0.13333333333333333	0.13513513513513514	0.14	0.11920529801324503
Cn1c(=O)[nH]c2nc(-c3ccccc3)[nH]c21	0.17518248175182483	0.13559322033898305	0.06666666666666667	0.06779661016949153	0.1834862385321101	0.049586776859504134
N[C@H](Cc1cccc(O)c1)C(=O)O	0.12781954887218044	0.14953271028037382	0.09345794392523364	0.10576923076923077	0.16831683168316833	0.11538461538461539
CC1(C)[C@@H](O)CC[C@]2(C)[C@@H]1CC[C@]1(C)[C@@H]2C(=O)C=C2[C@H]3C[C@]4(C)C[C@H](OC4=O)[C@@]3(C)CC[C@@]21C	0.045454545454545456	0.0650887573964497	0.152317880794702	0.14666666666666667	0.04790419161676647	0.0949367088607595
CC/C=C\C/C=C\C/C=C\C/C=C\C/C=C\CCCCCC(=O)OC[C@@H](COC(=O)CCCCCCCCCCC/C=C\CCCCCCCC)OC(=O)CCCCCCC	0.04659498207885305	0.051587301587301584	0.048582995951417005	0.05327868852459016	0.04	0.07053941908713693
C=C(C)[C@@H](O)Cc1c(O)cc2oc3cc(OC)c(CC=C(C)C)c(O)c3c(=O)c2c1O	0.125	0.1476510067114094	0.10738255033557047	0.11643835616438356	0.136986301369863	0.1232876712328767
CC(C)/C=C\C/C=C\C/C=C\C/C=C\C/C=C\CCC(=O)OC[C@H](COC(=O)CCCCCCC/C=C\CCCCCCCC)OC(=O)CCCCCCC/C=C	0.060836501901140684	0.07234042553191489	0.05128205128205128	0.06086956521739131	0.060085836909871244	0.084070796460177
O=C(O)[C@H]1CSc2ncccc21	0.08759124087591241	0.10909090909090909	0.10476190476190476	0.10679611650485436	0.11428571428571428	0.10576923076923077
O=C(O)c1ccc(-c2ccc(Cl)cc2)cc1	0.22137404580152673	0.17699115044247787	0.07627118644067797	0.07758620689655173	0.2549019607843137	0.07692307692307693
CC(=O)c1cc2c(cc1O)OC(C)(C)C=C2	0.09722222222222222	0.12931034482758622	0.12612612612612611	0.12844036697247707	0.125	0.10714285714285714
CCCCC/C=C\C/C=C\C/C=C\C/C=C\CCCC(=O)O[C@@H](COC(=O)CCCCCCCCC/C=C\CCCCCCCC)COC(=O)CCCCCCCCCCCCCC	0.04513888888888889	0.04980842911877394	0.046875	0.05138339920948617	0.03861003861003861	0.068
COc1cc([C@H]2c3cc4c(cc3[C@@H](O[C@@H]3O[C@@H]5CO[C@H](C)O[C@H]5[C@H](O)[C@H]3O)[C@H]3COC(=O)[C@@H]23)OCO4)cc(OC)c1O	0.08333333333333333	0.08947368421052632	0.14857142857142858	0.15028901734104047	0.08602150537634409	0.11731843575418995
CC(C)C[C@H](C)[C@H]1CC[C@@]2(C)[C@@H]3CC[C@H]4C(C)(C)[C@@H](O)CC[C@@]45C[C@]35CC[C@]12C	0.04864864864864865	0.07051282051282051	0.10273972602739725	0.11188811188811189	0.058823529411764705	0.10344827586206896
C[C@@H]1C[C@@]2(C)[C@@H](CC[C@@H]3[C@@H](C)CCC[C@@H]4C(C)(C)[C@@H](O)CC[C@@]43C)[C@@]2(C)C1	0.0273224043715847	0.045454545454545456	0.16541353383458646	0.1590909090909091	0.033112582781456956	0.1079136690647482
COc1cc(-c2oc3cc(O)cc(O)c3c(=O)c2O[C@@H]2O[C@@H](CO)[C@@H](O)[C@@H](O)[C@@H]2O[C@@H]2O[C@@H](C)[C@@H](O)[C@@H](O)[C@@H]2O)ccc1O	0.11374407582938388	0.11229946524064172	0.12222222222222222	0.12359550561797752	0.12154696132596685	0.11049723756906077
Cn1c([N+](=O)[O-])cnc1N	0.044444444444444446	0.05555555555555555	0.04854368932038835	0.04950495049504951	0.05825242718446602	0.038834951456310676
CC(=O)/C=C/[C@H]1[C@@](C)(O)[C@@H](O)C[C@@H]2C(C)(C)CCC[C@@]12C	0.04294478527607362	0.08333333333333333	0.14166666666666666	0.13445378151260504	0.06976744186046512	0.11475409836065574
O[C@H]1CO[C@@H](OC[C@H]2O[C@@H](O)[C@@H](O)[C@@H]2O)[C@@H]1O	0.025477707006369428	0.03076923076923077	0.11304347826086956	0.11504424778761062	0.032	0.11403508771929824
CN[C@@H]1[C@H](O[C@H]2[C@H](O[C@H]3[C@@H](O)[C@H](O)O[C@H](CO)[C@@H]3O)[C@H](CO)O[C@H](O[C@@H]3CN[C@H](C)C3)[C@@H]2O)O[C@H](CO)[C@H](O)[C@@H]1O[C@H]1O[C@H](CO)[C@@H](O)[C@@H](O)[C@H]1O	0.04048582995951417	0.03139013452914798	0.09803921568627451	0.09900990099009901	0.03211009174311927	0.09852216748768473
CCO[C@@]1(C2=NCC2)COc2ccc(F)cc2O1	0.09933774834437085	0.13008130081300814	0.10833333333333334	0.11016949152542373	0.12605042016806722	0.07317073170731707
COc1ccc(C(=O)c2ccc(OC)cc2)cc1	0.1773049645390071	0.13934426229508196	0.09016393442622951	0.09166666666666666	0.2072072072072072	0.08196721311475409
COc1ccc(CCCCN2CCc3ccc(Oc4ccccc4)cc32)cc1OC	0.23030303030303031	0.11392405063291139	0.08280254777070063	0.08387096774193549	0.20422535211267606	0.07643312101910828
Nc1ncnc2c1ncn2[C@@H]1O[C@H](CO)[C@@H](O)[C@H]1O	0.06329113924050633	0.08461538461538462	0.0975609756097561	0.09917355371900827	0.07936507936507936	0.09836065573770492
C[C@H]1N[C@@H](C)N(CCCCC(=O)O)C(=O)c2ccc(O)cc21	0.16666666666666666	0.16535433070866143	0.16393442622950818	0.16666666666666666	0.1721311475409836	0.175
COC(=O)[C@@H]1C[C@H](O)C[C@@H]2C1=C(O[C@H]1O[C@@H](CO)[C@@H](O)[C@@H](O)[C@H]1O)C[C@@H]1C(=O)O[C@H](c3ccoc3)C[C@]12C	0.0891089108910891	0.10285714285714286	0.2064516129032258	0.20915032679738563	0.09941520467836257	0.14814814814814814
O=c1[nH]c(=O)n(-c2ccc(Cl)cc2)c(=O)[nH]1	0.11188811188811189	0.13793103448275862	0.06779661016949153	0.06896551724137931	0.13392857142857142	0.05042016806722689
C=C[C@H]1[C@H](O[C@H]2O[C@@H](CO)[C@H](O)[C@@H](O)[C@@H]2O)OC=C(C(=O)OC)[C@H]1CCOC(=O)c1cc(O)c(O)c(O)c1	0.1065989847715736	0.11046511627906977	0.15625	0.15822784810126583	0.10714285714285714	0.16455696202531644
O=C1O[C@H](c2ccc(O)cc2)Oc2cc(O[C@@H]3O[C@@H](CO)[C@@H](O)[C@@H](O)[C@@H]3O)ccc21	0.13714285714285715	0.12418300653594772	0.1292517006802721	0.1310344827586207	0.16783216783216784	0.11486486486486487
CN(C)CCCn1cc(C(=O)c2cccc3ccccc23)c2ccccc21	0.2866666666666667	0.16083916083916083	0.08843537414965986	0.0896551724137931	0.288	0.08163265306122448
COc1cc(O)cc2oc(-c3ccc(O)c(O)c3)c(O[C@@H]3O[C@@H](C)[C@@H](O)[C@@H](O)[C@@H]3O)c(=O)c12	0.12637362637362637	0.12658227848101267	0.12418300653594772	0.12582781456953643	0.13815789473684212	0.125
O=c1c2cc(O)ccc2oc2cc(O)c(O)cc12	0.13013698630136986	0.13114754098360656	0.07317073170731707	0.0743801652892562	0.1565217391304348	0.06504065040650407
CC(=O)[C@@]1(O)CC[C@@H]2[C@@H]3CCC4=CC(=O)CCC4=C3[C@@H](c3ccc(N(C)C)cc3)C[C@@]21C	0.12087912087912088	0.16447368421052633	0.14	0.14189189189189189	0.1390728476821192	0.1038961038961039
C=C(C)[C@@H]1Cc2c(cc(O)c3c(=O)c4ccccc4n(C)c23)O1	0.16233766233766234	0.1259259259259259	0.12307692307692308	0.125	0.225	0.08208955223880597
CC1=CC[C@@H]2C[C@H]1[C@]2(C)CC/C=C(/C)CO	0.06	0.08196721311475409	0.13513513513513514	0.13761467889908258	0.07627118644067797	0.12612612612612611
CCN(CC)C[C@H](C)NC(=O)c1ccc(OC)cc1	0.15172413793103448	0.1864406779661017	0.1452991452991453	0.168141592920354	0.16379310344827586	0.14655172413793102
CCCCCC/C=C\CCCCCCCC(=O)OC[C@@H](COC(=O)CCCCCCCCC/C=C\CCCCCCCC)OC(=O)CCCCCCCCCCC/C=C\CCCCCCCC	0.04377104377104377	0.04814814814814815	0.045283018867924525	0.04961832061068702	0.03731343283582089	0.06563706563706563
COc1ccc([C@@H]2[C@H]3CCCC[C@]3(O)CCN2C(=O)c2ccccc2)cc1	0.18404907975460122	0.10666666666666667	0.1111111111111111	0.11267605633802817	0.20149253731343283	0.08904109589041095
CCCCCCCCC/C=C\CC/C=C\[C@@H](O)[C@H](CO[C@@H]1O[C@@H](CO)[C@@H](O)[C@@H](O)[C@@H]1O)NC(=O)CCCCCCCCCCCCCCCCC	0.06557377049180328	0.07373271889400922	0.0861244019138756	0.09223300970873786	0.07547169811320754	0.12437810945273632
CC[C@H](NC)c1ccccc1	0.14960629921259844	0.10185185185185185	0.0761904761904762	0.09900990099009901	0.16326530612244897	0.09803921568627451
CC(C)(O)c1ccc(O)cc1	0.1076923076923077	0.13592233009708737	0.11	0.07920792079207921	0.14285714285714285	0.0784313725490196
CC1(C)C[C@@H](O)[C@@]2(C)CC[C@@]3(C)C(=CC[C@@H]4[C@@]5(C)CC[C@@H](O[C@@H]6OC[C@@H](O)[C@@H](O)[C@@H]6O)[C@@](C)(CO)[C@@H]5CC[C@]43C)[C@@H]2C1	0.03619909502262444	0.052083333333333336	0.12643678160919541	0.12138728323699421	0.042328042328042326	0.1016949152542373
CCCCC[C@@H](O)CC[C@H](O)[C@@H](O)CCCCCCCC(=O)O	0.12658227848101267	0.12686567164179105	0.0661764705882353	0.07518796992481203	0.13178294573643412	0.19008264462809918
COC(=O)C1=CO[C@@H](O[C@@H]2O[C@@H](CO)[C@@H](O)[C@@H](O)[C@@H]2O)[C@@H]2[C@@H]1C=C[C@]21C=C([C@H](C)OC(=O)CCc2ccc(O)c(OC)c2)C1	0.14563106796116504	0.1358695652173913	0.16	0.17543859649122806	0.14606741573033707	0.18128654970760233
COC(=O)C1=CO[C@@H](O[C@@H]2O[C@H](CO)[C@@H](O)[C@H](O)[C@H]2O)[C@H]2[C@@H]1C=C[C@]21C=C([C@H](C)OC(=O)CCc2ccc(O)c(OC)c2)C1	0.14563106796116504	0.1358695652173913	0.16	0.17543859649122806	0.14606741573033707	0.18128654970760233
CCCC/C=C\C/C=C\CCCCCCCCCC(=O)OC[C@H](COC(=O)CCCCCCCCCCCCCCCCCCCCC)OC(=O)CCCCCCCCCCCCCCCCCCCCC	0.041666666666666664	0.0456140350877193	0.04285714285714286	0.04693140794223827	0.0353356890459364	0.06204379562043796
COc1c(C(C)C)c(O)c(O)c2c1C(=O)c1c(O)cc(O)cc1C2=O	0.13836477987421383	0.14925373134328357	0.08823529411764706	0.10606060606060606	0.13740458015267176	0.11363636363636363
COc1cc2oc(C)cc(=O)c2c(O)c1CC=C(C)C	0.09740259740259741	0.136	0.12396694214876033	0.12605042016806722	0.12295081967213115	0.08870967741935484
Nc1nonc1/C(=N\O)Nc1ccccc1	0.17518248175182483	0.10743801652892562	0.06666666666666667	0.06779661016949153	0.1415929203539823	0.049586776859504134
CC1=CC2=C(C)CC[C@@H]2CC1	0.04285714285714286	0.05309734513274336	0.08653846153846154	0.08823529411764706	0.05555555555555555	0.05660377358490566
O=C1C[C@H](c2ccc(O)cc2)Oc2cc(O[C@H]3O[C@@H](CO)[C@@H](O)[C@@H](O)[C@H]3O)ccc21	0.13714285714285715	0.12418300653594772	0.14482758620689656	0.14685314685314685	0.16783216783216784	0.12244897959183673
O=C(/C=C/c1ccc(O)cc1)Nc1ccc(O)cc1	0.20714285714285716	0.16393442622950818	0.07086614173228346	0.072	0.23423423423423423	0.07142857142857142
CN1Cc2ccccc2S(=O)(=O)c2ccccc21	0.2028985507246377	0.12096774193548387	0.07258064516129033	0.07377049180327869	0.2072072072072072	0.06451612903225806
CC(C)(C)CC(=O)O	0.072	0.10309278350515463	0.12222222222222222	0.08791208791208792	0.0967741935483871	0.1111111111111111
COC[C@@H](CCO)c1ccc(OC)cc1	0.12949640287769784	0.14035087719298245	0.10714285714285714	0.11926605504587157	0.14678899082568808	0.11818181818181818
O=C(O)C(=O)CCC/C=C\c1ccccc1	0.18518518518518517	0.1565217391304348	0.10434782608695652	0.10619469026548672	0.20754716981132076	0.13513513513513514
COc1cc(/C=C\C(=O)O[C@H]2C[C@@](O)(C(=O)O)C[C@@H](O)[C@H]2O)cc(OC)c1O	0.10465116279069768	0.13194444444444445	0.145985401459854	0.14814814814814814	0.12857142857142856	0.18181818181818182
CC(C)=CCC[C@@H](C)[C@@H]1CC[C@@]2(C)[C@H]3CC[C@H]4C(C)(C)[C@@H](O)CC[C@@]45C[C@]35CC[C@]12C	0.04712041884816754	0.06790123456790123	0.11333333333333333	0.12244897959183673	0.05660377358490566	0.10666666666666667
CC1(C)[C@H](/C=C/C(C)=C/CO)C(C)(C)C[C@H]1C	0.032467532467532464	0.07317073170731707	0.10526315789473684	0.09734513274336283	0.058333333333333334	0.08695652173913043
CC1(C)C[C@@H]1C(=O)CC[C@@H]2CCC[C@H]2C	0.0472972972972973	0.06666666666666667	0.1509433962264151	0.15384615384615385	0.0603448275862069	0.1308411214953271
CCS(=O)(=O)OCCc1ccco1	0.08633093525179857	0.11711711711711711	0.12380952380952381	0.1262135922330097	0.09174311926605505	0.11428571428571428
C=C(C)[C@H](C)CC[C@@H](C)[C@H]1CC[C@@]2(C)[C@@H]3CC[C@H]4CC(=O)CC[C@@]45C[C@]35CC[C@]12C	0.06451612903225806	0.08227848101265822	0.12244897959183673	0.13986013986013987	0.07096774193548387	0.11564625850340136
CO[C@]12C[C@H]3CCC[C@@H](C)[C@@]3(C)[C@@H]1CC(=O)O2	0.02531645569620253	0.038461538461538464	0.15178571428571427	0.15454545454545454	0.031746031746031744	0.09401709401709402
CC[C@H](C)CNCC(=O)N1CCC[C@H]1C(=O)O	0.11805555555555555	0.09836065573770492	0.13274336283185842	0.16666666666666666	0.10256410256410256	0.17592592592592593
Oc1ccc(/C=C/c2ccc(O)cc2)cc1	0.15827338129496402	0.1452991452991453	0.04918032786885246	0.05	0.2169811320754717	0.049586776859504134
COc1ccc([C@H]2Oc3cc(O)cc(O)c3C(=O)[C@H]2O)cc1	0.1503267973856209	0.14615384615384616	0.1171875	0.11904761904761904	0.18032786885245902	0.10077519379844961
CC(C)OC(=O)C1=C(N)Oc2c(oc(CO)cc2=O)[C@@H]1c1ccccc1	0.2064516129032258	0.1678832116788321	0.12408759124087591	0.14285714285714285	0.2204724409448819	0.11678832116788321
CCCCCC/C=C\CCCCCCCC(=O)OC[C@H](COC(=O)CCCCCCCCC/C=C\CCCCCCCC)OC(=O)CCCCCCCCCCCCCCC	0.04659498207885305	0.051587301587301584	0.048582995951417005	0.05327868852459016	0.04	0.07053941908713693
COc1cc(-c2oc3cc(O)cc(O)c3c(=O)c2O[C@@H]2O[C@@H](C)[C@@H](O)[C@@H](O)[C@@H]2O[C@@H]2O[C@@H](CO)[C@@H](O)[C@@H](O)[C@@H]2O)ccc1O	0.11374407582938388	0.11229946524064172	0.12222222222222222	0.12359550561797752	0.12154696132596685	0.11049723756906077
O=C(O)[C@H](O)Cc1ccccc1	0.184	0.1523809523809524	0.08490566037735849	0.0970873786407767	0.22105263157894736	0.12871287128712872
CN1CCCC[C@@H]1Cn1cc(C(=O)c2cccc3ccccc23)c2ccccc21	0.2422360248447205	0.12337662337662338	0.0915032679738562	0.09271523178807947	0.2537313432835821	0.07096774193548387
C[C@]12CCC[C@@](C)(C(=O)O)[C@@H]1CC[C@]13C[C@@H]4[C@@H](C[C@@H]21)[C@@]4(C)[C@H]3O	0.047058823529411764	0.06338028169014084	0.1328125	0.1349206349206349	0.057971014492753624	0.13385826771653545
O=C1CN(/N=C/c2ccccc2)/N=C/c2ccccc21	0.20833333333333334	0.11363636363636363	0.06015037593984962	0.061068702290076333	0.19327731092436976	0.04477611940298507
CC1=C(C)[C@H]2[C@@H](Cc3ccccc3)NC(=O)[C@@]23Oc2c(cc(O)c3c2OC)[C@@H]1O	0.16666666666666666	0.12666666666666668	0.12413793103448276	0.1258741258741259	0.17142857142857143	0.1095890410958904
COCCOCCOCCN1CCCC1	0.046052631578947366	0.023255813953488372	0.06779661016949153	0.06896551724137931	0.032520325203252036	0.06837606837606838
CCCCCCCCCCCCCCC[C@@H](O)C(=O)N[C@@H](C)[C@@H](O)[C@H](O)[C@@H](O)CCCCCCCCCCCCCC	0.09389671361502347	0.08994708994708994	0.0582010582010582	0.07027027027027027	0.08648648648648649	0.13068181818181818
O=[n+]1ccn(O)c2cnccc21	0.07971014492753623	0.08928571428571429	0.06422018348623854	0.06542056074766354	0.11428571428571428	0.05504587155963303
CC/C=C\C/C=C\C/C=C\C/C=C\C/C=C\CCCC(=O)OC[C@H](COC(=O)CCCCCCC/C=C\CCCCCCCC)OC(=O)CCCCCCCCC/C=C	0.047619047619047616	0.048582995951417005	0.045454545454545456	0.0502092050209205	0.040983606557377046	0.06779661016949153
O=C(Cc1ccc(OCCNc2ccccc2)cc1)N1CCN(c2ccc(F)cc2)CC1	0.30625	0.1518987341772152	0.09316770186335403	0.09433962264150944	0.24647887323943662	0.0736196319018405
Cc1onc(-c2ccccc2)c1C(=O)O	0.2076923076923077	0.18181818181818182	0.09734513274336283	0.0990990990990991	0.21359223300970873	0.08849557522123894
O=C([C@H](Cc1ccccc1)c1ccccc1)N1CCc2ccccc21	0.2857142857142857	0.11724137931034483	0.07586206896551724	0.08450704225352113	0.21705426356589147	0.06896551724137931
O=C(O)[C@@H](O)[C@H]1OC[C@@H](O)[C@@H](O)[C@@H]1O	0.06338028169014084	0.0782608695652174	0.102803738317757	0.11538461538461539	0.08181818181818182	0.15841584158415842
CC(C)=CC(=O)OCc1ccccc1	0.15789473684210525	0.12389380530973451	0.1	0.10185185185185185	0.18446601941747573	0.1111111111111111
Oc1ccc2c3c1O[C@@H]1c4[nH]c5ccccc5c4C[C@]4(O)[C@H](C2)N(CC2CC2)CC[C@]314	0.1452513966480447	0.10559006211180125	0.10256410256410256	0.1038961038961039	0.17687074829931973	0.06875
CCCCCCCCCCCCCC(=O)N[C@@H](CO)[C@H](O)CO	0.09146341463414634	0.08571428571428572	0.06569343065693431	0.07462686567164178	0.08888888888888889	0.12403100775193798
O=C(O)c1ccc2c(c1)OCO2	0.09558823529411764	0.11926605504587157	0.10476190476190476	0.10679611650485436	0.125	0.09523809523809523
COc1cccc2c1C(=O)c1c(O)c3c(c(O)c1C2=O)C[C@@](O)(C(=O)CO)C[C@@H]3O[C@H]1C[C@H](N)[C@H](C)[C@@H](C)O1	0.12755102040816327	0.13450292397660818	0.175	0.17721518987341772	0.1317365269461078	0.15432098765432098
CC(C)(Oc1ccccc1)CC[C@H](c1ccccc1)N1CCCC1	0.23333333333333334	0.1048951048951049	0.11764705882352941	0.10294117647058823	0.18604651162790697	0.08633093525179857
Oc1ccc2cc1Oc1ccccc1[C@@H]1O[C@H]21	0.14583333333333334	0.11290322580645161	0.07317073170731707	0.0743801652892562	0.1875	0.056451612903225805
CCCCCCCCCC[C@H](O)[C@H]1CC[C@H]([C@@H]2CC[C@H]([C@@H](O)CCCCCCCC[C@@H](O)CC3=C[C@@H](C)OC3=O)O2)O1	0.09302325581395349	0.08900523560209424	0.1348314606741573	0.14285714285714285	0.0913978494623656	0.1686046511627907
CC1(C)C=Cc2cc3c(cc2O1)OC[C@]1(O)c2ccc(O)cc2O[C@@H]31	0.12048192771084337	0.11188811188811189	0.09285714285714286	0.09420289855072464	0.14074074074074075	0.07801418439716312
C[C@H]1O[C@@H](OC[C@@H]2O[C@@H](Oc3c4c(cc5ccc(=O)oc35)C[C@@H](C(C)(C)O)O4)[C@@H](O)[C@@H](O)[C@@H]2O)[C@@H](O)[C@@H](O)[C@@H]1O	0.08737864077669903	0.10674157303370786	0.17901234567901234	0.15950920245398773	0.10344827586206896	0.13095238095238096
CC1=C[C@@H]2[C@@H]3C(=O)[C@H]1[C@]3(C)CCCC2(C)C	0.039473684210526314	0.06504065040650407	0.14678899082568808	0.14953271028037382	0.05	0.09734513274336283
C=CCCCCC[C@H]1O[C@H]1CC#CC#C[C@H](C=C)OC(C)=O	0.05357142857142857	0.06382978723404255	0.09090909090909091	0.10077519379844961	0.0661764705882353	0.10852713178294573
CCCCCCCC/C=C\CCCCCCCCCCCCCC(=O)OC[C@H](COC(=O)CCCCCCCCCCCCCCCCCCC)OC(=O)CCCCCCCCCCCCCCCCCCCCC	0.040498442367601244	0.04421768707482993	0.04152249134948097	0.045454545454545456	0.03424657534246575	0.06007067137809187
CCCCCCCCCCCCCCCCCCCCCCCCCOC(=O)CCCCCCCCCCCCCCCC	0.03829787234042553	0.03333333333333333	0.04975124378109453	0.05025125628140704	0.03414634146341464	0.06060606060606061
Cn1c(=O)c2[nH]c(-c3ccccc3)cc2n(C)c1=O	0.2	0.13709677419354838	0.08	0.08130081300813008	0.21428571428571427	0.06349206349206349
CC/C=C\C/C=C\C/C=C\C/C=C\C/C=C\CCCC(=O)OC[C@H](COC(=O)CCCCCCCCCCCCCCCCCCCCCCC)OC(=O)CCCCCCCCCC	0.04513888888888889	0.04980842911877394	0.046875	0.05138339920948617	0.03861003861003861	0.068
O=C1O[C@H]2[C@@H](O)[C@H](O)[C@H](CO[C@@H]3O[C@@H](CO)[C@@H](O)[C@@H](O)[C@@H]3O)O[C@@H]2N1c1ccccc1O	0.1092896174863388	0.09316770186335403	0.14093959731543623	0.14285714285714285	0.13245033112582782	0.11920529801324503
C=C1CC[C@@]2(O)C(=C)C(=O)O[C@H]2[C@H]2C(=C)C(=C)C[C@@H]12	0.0440251572327044	0.05303030303030303	0.1271186440677966	0.12931034482758622	0.05511811023622047	0.06451612903225806
C[C@@](O)(/C=C/C1=C2CCCCC2)C(=O)C=C1COP(=O)(O)O	0.08695652173913043	0.1044776119402985	0.12698412698412698	0.12903225806451613	0.1	0.11023622047244094
C=C(C)[C@H]1CC[C@]2(C1)[C@H](CO)C[C@H](O)[C@H](O)[C@@H]2C	0.04487179487179487	0.05426356589147287	0.14035087719298245	0.14285714285714285	0.056451612903225805	0.1415929203539823
CCCCCC/C=C\CCCCCCCC(=O)OC[C@H](COC(=O)CCCCCCCCCCCCCCCCCCC)OC(=O)CCCCCCCCC/C=C\CCCCCC	0.0456140350877193	0.050387596899224806	0.04743083003952569	0.052	0.0390625	0.06882591093117409
CC(C)c1cc(C(=O)Nc2ccc(-c3ccc(F)cc3)cc2)cc(-n2ccnc2)n1	0.3673469387755102	0.2517985611510791	0.06329113924050633	0.07792207792207792	0.2900763358778626	0.07051282051282051
CC(C)[C@@H]1CC[C@H](C)[C@@H](O)C1	0.043478260869565216	0.06363636363636363	0.1326530612244898	0.1595744680851064	0.05660377358490566	0.13402061855670103
CN(C)C[C@H](c1ccccc1)C1CCN(CCc2ccccc2)CC1	0.23684210526315788	0.11805555555555555	0.09929078014184398	0.10869565217391304	0.18181818181818182	0.08450704225352113
N[C@@H](Cn1ccc(=O)n(C[C@H](N)C(=O)O)c1=O)C(=O)O	0.1360544217687075	0.13821138211382114	0.09836065573770492	0.1092436974789916	0.13445378151260504	0.13675213675213677
CCCCC/C=C\C/C=C\C/C=C\C/C=C\CCCCCC(=O)OC[C@H](COC(=O)CCCCCCC/C=C\CCCCCCCC)OC(=O)CCCCCC/C=C\C/C	0.04710144927536232	0.05220883534136546	0.04918032786885246	0.05394190871369295	0.04048582995951417	0.07142857142857142
O=C(N[C@@H]1C2CC3CC(CC(C3)C1)C2)c1ccc(F)cc1	0.13548387096774195	0.14615384615384616	0.144	0.14634146341463414	0.152	0.109375
COc1ccc(C(=O)Nc2ccc(C)cc2)cc1OC	0.20422535211267606	0.152	0.09523809523809523	0.0967741935483871	0.19827586206896552	0.0873015873015873
CCc1cc(-c2nc3c(cc2OC)OCO3)cc(OC)c1	0.09375	0.13846153846153847	0.10077519379844961	0.10236220472440945	0.10852713178294573	0.08461538461538462
CC1(C)C[C@H](O)[C@]2(C)CC[C@@]3(C)C(=CC[C@@H]4[C@@]5(C)CC[C@@H](O[C@@H]6OC[C@@H](O)[C@@H](O)[C@@H]6O)[C@@](C)(CO)[C@@H]5CC[C@]43C)[C@@H]2C1	0.03619909502262444	0.052083333333333336	0.12643678160919541	0.12138728323699421	0.042328042328042326	0.1016949152542373
C/C=C(\C)C(=O)O[C@@H]1C2=C(C)C(=O)O[C@]2(O)C[C@@H]2CC[C@@H](O)[C@@H](C)[C@@]21C	0.06976744186046512	0.0979020979020979	0.1984126984126984	0.192	0.07801418439716312	0.15384615384615385
C[C@H]1CCc2nc(S[C@@H]3CCCN4CCC[C@H]34)nc2c1	0.03571428571428571	0.05	0.1015625	0.10317460317460317	0.04411764705882353	0.06870229007633588
Cc1cccc(NC(=O)CSc2nc3c(=O)[nH]cnc3n2C)c1	0.16883116883116883	0.16793893129770993	0.09701492537313433	0.09848484848484848	0.16535433070866143	0.08148148148148149
CC(C)C[C@H](NC(=O)[C@H](Cc1c[nH]c2ccccc12)NC(=O)Cc1ccccc1)C(=O)N[C@H](CCCCN)C(=O)O	0.2777777777777778	0.16666666666666666	0.08241758241758242	0.09550561797752809	0.22981366459627328	0.14619883040935672
COC(=O)[C@@H]1C[C@@]23CCC[N@+]4(C)CC[C@@]5(c6ccccc6N(C(C)=O)[C@@]15CC2)[C@@H]34	0.11931818181818182	0.0967741935483871	0.1232876712328767	0.125	0.12244897959183673	0.11643835616438356
c1ccc2[nH]c(-c3ccccc3)nc2c1	0.23076923076923078	0.1271186440677966	0.040983606557377046	0.041666666666666664	0.19626168224299065	0.03278688524590164
NS(=O)(=O)c1ccc(/N=N/N2CCCCC2)cc1	0.08496732026143791	0.12096774193548387	0.08130081300813008	0.08264462809917356	0.09836065573770492	0.056
CCOc1cc(C=O)ccc1OCCNCCc1ccccc1	0.1895424836601307	0.12318840579710146	0.08759124087591241	0.08888888888888889	0.2	0.0962962962962963
C[C@@H]1O[C@@H](O)[C@H](O[C@@H]2O[C@H](C(=O)O)[C@@H](O)[C@@H](O)[C@@H]2O)[C@@H](O)[C@@H]1O	0.04790419161676647	0.05714285714285714	0.12698412698412698	0.12903225806451613	0.05925925925925926	0.13709677419354838
Oc1ccc2[nH]c3c4cc(cc3c2c1)OCO4	0.1	0.104	0.06451612903225806	0.06557377049180328	0.1271186440677966	0.048
C=CCO[C@H]1O[C@@H]2CC[C@@]3(C)C(=CC[C@@H]4[C@]3(C)CC[C@H]3C(C)(C)[C@@H](O)CC[C@]43C)[C@@]2(C)CC[C@H]1O	0.03431372549019608	0.05747126436781609	0.1337579617834395	0.1282051282051282	0.04678362573099415	0.09937888198757763
OC[C@@H]1O[C@@H](O)[C@@H](O)[C@@H](O)[C@@H]1O	0.028169014084507043	0.034782608695652174	0.08653846153846154	0.08823529411764706	0.03636363636363636	0.10891089108910891
CN(C)c1ccc(C(=O)Nc2ccc3c(c2)OCO3)cc1	0.19047619047619047	0.15625	0.09230769230769231	0.09375	0.19166666666666668	0.07633587786259542
CCCCC/C=C\C/C=C\C/C=C\C/C=C\CCCC(=O)OC[C@H](COC(=O)CCCCCCCCCCCCCCCCC)OC(=O)CCCCCCCCCCCCCCCCCCC	0.04377104377104377	0.04814814814814815	0.045283018867924525	0.04961832061068702	0.03731343283582089	0.06563706563706563
O=C(O)/C=C/c1ccccc1O[C@@H]1O[C@@H](CO)[C@@H](O)[C@H](O)[C@@H]1O	0.12658227848101267	0.14393939393939395	0.14173228346456693	0.144	0.18699186991869918	0.16129032258064516
COC(=O)C[C@@H]1N=C(c2ccccc2)c2c(cc1O)C(=O)c1ccc(F)cc1C2=O	0.25949367088607594	0.19444444444444445	0.09933774834437085	0.10067114093959731	0.2462686567164179	0.08552631578947369
C[N+](C)(C)CCOC(=O)CCCCCCCCNC(=O)CCCCCCCNC(=O)CCCCCCCCCCC	0.05963302752293578	0.05699481865284974	0.07027027027027027	0.07103825136612021	0.036458333333333336	0.08839779005524862
CCOC(=O)C1=C(C)C(=O)c2cc([N+](=O)[O-])ccc2O1	0.11920529801324503	0.15447154471544716	0.13333333333333333	0.13559322033898305	0.15126050420168066	0.10655737704918032
COc1cc(C[C@H]2CO[C@H](O)[C@@H]2Cc2cc(OC)c(OC)c(OC)c2)cc(OC)c1OC	0.09090909090909091	0.10625	0.14	0.1342281879194631	0.09554140127388536	0.1111111111111111
CC(C)[C@@H](CC[C@@H](C)[C@H]1CC[C@H]2[C@@H]3CC=C4C[C@@H](O)CC[C@]4(C)[C@H]3CC[C@@]21C)C(C)C	0.06951871657754011	0.0880503144654088	0.14383561643835616	0.15384615384615385	0.07692307692307693	0.136986301369863
C=C1CC[C@@H]2[C@H](OC(=O)CC(C)(C)O)CC[C@@]21C	0.05161290322580645	0.07086614173228346	0.18181818181818182	0.15315315315315314	0.06504065040650407	0.13157894736842105
O=C(O)CCc1ccc(O[C@H]2O[C@@H](CO)[C@@H](O)[C@H](O)[C@@H]2O)cc1	0.1337579617834395	0.15267175572519084	0.16	0.16260162601626016	0.15873015873015872	0.19008264462809918
O=c1c(O)c(-c2ccc(O)cc2)oc2cc(O[C@@H]3O[C@H](CO)[C@@H](O)[C@H](O)[C@@H]3O)c(O)c(O)c12	0.1388888888888889	0.14102564102564102	0.10967741935483871	0.1111111111111111	0.15333333333333332	0.11038961038961038
CC(C)C[C@H](NC(=O)[C@H](N)CC(N)=O)C(=O)O	0.14492753623188406	0.1592920353982301	0.07758620689655173	0.09821428571428571	0.14545454545454545	0.16981132075471697
C=C1CC[C@@H](C(C)C)[C@H]2C[C@@H](C)CC[C@@H]12	0.04	0.05737704918032787	0.11818181818181818	0.14150943396226415	0.05084745762711865	0.11926605504587157
C=C(OC)[C@@H]1C[C@@]23CC[C@@H]4OC(=O)C(C)(C)[C@@H](O)CC[C@@]4(C)[C@@H]2CC[C@@H]1C3	0.03278688524590164	0.05194805194805195	0.15555555555555556	0.15789473684210525	0.039735099337748346	0.10714285714285714
CN[C@@H](C)[C@H](O)c1ccc(O)c(O)c1	0.13432835820895522	0.1574074074074074	0.07207207207207207	0.09345794392523364	0.1650485436893204	0.12380952380952381
COC(=O)c1c2c(c3ccccc3c1O)OC(C)(C)[C@H](c1ccc(O)c(OC)c1)C2=O	0.19760479041916168	0.1610738255033557	0.12080536912751678	0.12244897959183673	0.22627737226277372	0.09933774834437085
CN1CC[C@@]23c4c5ccc(O)c4O[C@H]2C(=O)C=C[C@H]3[C@H]1C5	0.09375	0.1044776119402985	0.16393442622950818	0.16666666666666666	0.1171875	0.1015625
C[C@]12CC[C@H]3c4ccc(O)cc4CC[C@H]3[C@@H]1C[C@H](O)[C@@H]2O	0.07407407407407407	0.08888888888888889	0.13709677419354838	0.13934426229508196	0.09230769230769231	0.12903225806451613
CCCCCCCC/C=C\CCCCCCCC(=O)O[C@H](COC(=O)CCCCCCCCCCCCCCCCCCCCC)CO[P@@](=O)(O)OC[C@H](N)C(=O)O	0.06463878326996197	0.06751054852320675	0.05106382978723404	0.05603448275862069	0.05982905982905983	0.08849557522123894
C=CCOc1ccc(OC)c(OC)c1	0.07692307692307693	0.10434782608695652	0.08035714285714286	0.08181818181818182	0.10909090909090909	0.07142857142857142
CCCCCCCCCCCCCCCCCCCC(=O)OC[C@H](COC(=O)CCCCCCCCCCCCCCCCCCC)OC(=O)CCCCCCCCCCCCCCCCCCC	0.0429042904290429	0.039568345323741004	0.04428044280442804	0.048507462686567165	0.028985507246376812	0.06415094339622641
COc1ccc(-c2coc3cc(O[C@@H]4O[C@H](CO)[C@@H](O)[C@@H](O)[C@@H]4O)ccc3c2=O)cc1	0.1744186046511628	0.1513157894736842	0.11920529801324503	0.12080536912751678	0.21428571428571427	0.12
COc1cccc(CNC(=O)Cn2c(=O)cc(C(=O)N3CCCCC3)c3ccccc32)c1	0.21052631578947367	0.13924050632911392	0.10828025477707007	0.10967741935483871	0.2323943661971831	0.0949367088607595
O=C1NC(=O)N([C@H]2C[C@H](O)[C@@H](COP(=O)(O)O)O2)S1	0.05732484076433121	0.06923076923076923	0.1271186440677966	0.12931034482758622	0.06349206349206349	0.11864406779661017
Cc1cc2c3c(c1O)-c1ccccc1C[C@](C)(CO)[C@@H]3CC2	0.1568627450980392	0.12781954887218044	0.09923664122137404	0.10077519379844961	0.1885245901639344	0.08333333333333333
COc1cccc([C@H](CN(C)C)C2(C)CC2(C)C)c1	0.08552631578947369	0.13114754098360656	0.1092436974789916	0.1111111111111111	0.10833333333333334	0.09166666666666666
CC(=O)O[C@@H]1[C@@H]2CC[C@@H]3[C@]4(C)CCCC(C)(C)[C@@H]4CC[C@@]3(C)[C@@]2(C)C[C@@H](O)[C@@H]1O	0.03763440860215054	0.05732484076433121	0.1510791366906475	0.14492753623188406	0.045454545454545456	0.11971830985915492
O[C@H]1C[C@H](O)[C@]2(O)N[C@@H]1C[C@H]2O	0.020833333333333332	0.02564102564102564	0.09615384615384616	0.09803921568627451	0.026785714285714284	0.10784313725490197
Oc1cc(O)c2c(c1)O[C@H](c1cc(O)c(O)c(O)c1)[C@H](O)[C@H]2c1c(O)cc(O)c2c1O[C@H](c1ccc(O)c(O)c1)[C@H](O)C2	0.09905660377358491	0.07853403141361257	0.08695652173913043	0.08791208791208792	0.1043956043956044	0.08152173913043478
CCOC(=O)[C@@H](Cc1c[nH]c2ccccc12)NS(=O)(=O)c1ccccc1	0.24342105263157895	0.17391304347826086	0.09859154929577464	0.11594202898550725	0.2265625	0.10714285714285714
CCCCc1cc2c(c(O)c1OC)-c1c(ccc3c1OCO3)CCC2	0.11976047904191617	0.1111111111111111	0.12408759124087591	0.1259259259259259	0.12318840579710146	0.09285714285714286
O=P(O)(O)O[C@H]1[C@@H](O)[C@@H](O)[C@@H](O)[C@@H]1O	0.0273972602739726	0.03361344537815126	0.08333333333333333	0.08490566037735849	0.03508771929824561	0.11538461538461539
O=C(O)[C@H](O)[C@H](O)CO	0.096	0.12244897959183673	0.050505050505050504	0.0625	0.12903225806451613	0.14444444444444443
C=C1C[C@@]23C[C@@H]1CC[C@@H]2[C@]1(C)CCC[C@@](C)(CO)[C@@H]1C[C@@H]3O	0.03529411764705882	0.04195804195804196	0.10852713178294573	0.11023622047244094	0.043478260869565216	0.10077519379844961
CC(=O)n1cc(C)c(=O)n(CC(=O)Nc2ccc(Br)cc2)c1=O	0.19594594594594594	0.16279069767441862	0.09923664122137404	0.10077519379844961	0.1693548387096774	0.1
COC(=O)c1ccc2c(c1)C(=O)/C(=C\c1ccc(OC)cc1)O2	0.16883116883116883	0.1590909090909091	0.10526315789473684	0.10687022900763359	0.2032520325203252	0.08148148148148149
CCCCCCCC/C=C\CCCCCCCCCCCCCC(=O)OC[C@@H](COC(=O)CCCCCCCCCCCCCCCCCCC)OC(=O)CCCCCCCCCCCCCCC	0.0429042904290429	0.04710144927536232	0.04428044280442804	0.048507462686567165	0.0364963503649635	0.06415094339622641
COc1ccc(C(=O)Nc2ccc(Cl)cc2)cc1OC	0.20422535211267606	0.14285714285714285	0.08661417322834646	0.088	0.19827586206896552	0.07874015748031496
CCCCCC/C=C\C/C=C\CCCCCCCC(=O)OC[C@@H](COC(=O)CCCCCCC/C=C\CCCCCC)OC(=O)CCCCCCC/C=C\CCCCCCCC	0.04609929078014184	0.050980392156862744	0.048	0.05263157894736842	0.039525691699604744	0.06967213114754098
CCOC(=O)N1CCC(C(=O)OCCN2CCC(C(F)(F)F)CC2)CC1	0.07471264367816093	0.05263157894736842	0.11594202898550725	0.10948905109489052	0.05442176870748299	0.10869565217391304
CCCCCCCC/C=C\CCCCCCCCCCCCCC(=O)OC[C@@H](COC(=O)CCCCCCCCCCCCCCCCCCC)OC(=O)CCCCCCCCCCCCCCCCCCC	0.04126984126984127	0.04513888888888889	0.04240282685512368	0.04642857142857143	0.03496503496503497	0.061371841155234655
O=C1c2c(O)cc(O[C@H]3O[C@@H](CO)[C@@H](O)[C@@H](O)[C@H]3O)cc2O[C@@H](c2ccc(O)cc2)[C@H]1O	0.12777777777777777	0.12101910828025478	0.13333333333333333	0.13513513513513514	0.1476510067114094	0.1118421052631579
Cc1ccc([C@H](CC(=O)O)C(=O)O)cc1	0.19230769230769232	0.21904761904761905	0.10909090909090909	0.12149532710280374	0.21782178217821782	0.18627450980392157
CCC(=O)NCC(=O)N1CCc2ccccc2[C@@H]1C	0.16666666666666666	0.128	0.15384615384615385	0.1565217391304348	0.1724137931034483	0.15517241379310345
Nc1nc(N)c(O[C@@H]2O[C@H](CO)[C@@H](O)[C@H](O)[C@H]2O)c(=O)[nH]1	0.05555555555555555	0.08270676691729323	0.11290322580645161	0.11475409836065574	0.06923076923076923	0.11382113821138211
O=C1C[C@@H](C(=O)O)CN1Cc1ccccc1	0.1678832116788321	0.1271186440677966	0.14414414414414414	0.14678899082568808	0.18518518518518517	0.11504424778761062
COC(=O)C1=CO[C@@H](O[C@@H]2O[C@@H](CO)[C@@H](O)[C@@H](O)[C@@H]2O)/C(=C/COC(C)=O)[C@@H]1CC(=O)OCCc1ccc(O)c(O)c1	0.12745098039215685	0.1340782122905028	0.14534883720930233	0.14705882352941177	0.125	0.16666666666666666
COc1ccc([C@H]2CC(=O)c3c(O)cc(O[C@H]4O[C@@H](CO)[C@@H](O)[C@@H](O)[C@@H]4O)cc3O2)cc1	0.13333333333333333	0.12738853503184713	0.1476510067114094	0.14965986394557823	0.15436241610738255	0.12582781456953643
C[C@@H](NC(=O)[C@]1(c2ccccc2)N(C)C)[B-]1(O)O	0.13986013986013987	0.13333333333333333	0.1111111111111111	0.11304347826086956	0.1592920353982301	0.10256410256410256
CC(C)Oc1ccc(C(=O)OC[C@]2(O)CO[C@@H](c3ccc4c(c3)OCO4)[C@@H]2c2ccc(O)cc2)cc1	0.20441988950276244	0.15060240963855423	0.10778443113772455	0.12269938650306748	0.2	0.10843373493975904
O=COCCc1ccccc1O[C@H]1O[C@@H](CO)[C@@H](O)[C@H](O)[C@@H]1O	0.11875	0.10948905109489052	0.140625	0.14285714285714285	0.1484375	0.15079365079365079
O=C(CCN1CCCC1)Nc1ccccc1	0.2	0.0975609756097561	0.10256410256410256	0.10434782608695652	0.16071428571428573	0.0847457627118644
CC(C)CC(=O)O[C@H]1OC=C(CO[C@H]2O[C@@H](CO)[C@@H](O)[C@@H](O)[C@@H]2O)[C@@H]2[C@H](CO)[C@@H](O)[C@@H]12	0.09944751381215469	0.10256410256410256	0.16901408450704225	0.18840579710144928	0.10596026490066225	0.20437956204379562
CC(C)COC(=O)C1CCCCC1	0.06338028169014084	0.0782608695652174	0.102803738317757	0.1262135922330097	0.08181818181818182	0.10377358490566038
CCCCCCCCCCCCCCCC(=O)OC[C@H](CO[P@](=O)(O)OCC[N+](C)(C)C)OC(C)=O	0.07	0.07471264367816093	0.09036144578313253	0.09146341463414634	0.05202312138728324	0.1111111111111111
CCCCOC(=O)c1ccccc1	0.16030534351145037	0.11607142857142858	0.12264150943396226	0.125	0.17647058823529413	0.12380952380952381
COc1cc([C@@H]2CC(=O)c3c(cc(O)c(OC)c3O)O2)cc(OC)c1O	0.10714285714285714	0.11188811188811189	0.125	0.12686567164179105	0.11594202898550725	0.10144927536231885
COC(=O)c1ccc(C#CC2=C(C)C(=O)C[C@@H](c3ccc(O)cc3)C2=O)cc1	0.19135802469135801	0.1527777777777778	0.11888111888111888	0.12056737588652482	0.1925925925925926	0.09655172413793103
COc1ccc(-c2cc(=O)c3c(OC)c(OC)c(O)cc3o2)cc1OC	0.12650602409638553	0.14285714285714285	0.1	0.10144927536231885	0.13970588235294118	0.06993006993006994
CCCCCC[C@H](C)CCCCCCCCC(=O)O	0.09803921568627451	0.09302325581395349	0.08	0.09917355371900827	0.0967741935483871	0.1452991452991453
CCCCCCCCCCCCCC/C=C\CC[C@@H]1O[C@H]1CCCCCCCCCCC1=C[C@@H](C)OC1=O	0.046296296296296294	0.05291005291005291	0.11560693641618497	0.11695906432748537	0.05434782608695652	0.09714285714285714
O=C(O)C[C@@H](CO)CO	0.11290322580645161	0.1326530612244898	0.07142857142857142	0.08421052631578947	0.13978494623655913	0.15555555555555556
N#Cc1cc(Cl)cc(S(=O)(=O)Nc2ccc(Br)cc2)c1	0.13333333333333333	0.144	0.05384615384615385	0.0546875	0.14049586776859505	0.046153846153846156
CC(=O)O[C@]1(C)CCC[C@@]2(C)CC[C@@]3(C)C(=CC[C@@H]4[C@@]5(C)CC[C@@H](O)[C@@](C)(CO)[C@@H]5CC[C@]43C)[C@@H]2C1	0.04926108374384237	0.06896551724137931	0.1320754716981132	0.12658227848101267	0.05847953216374269	0.11180124223602485
COC(=O)[C@@H](OC(=O)c1cc(O)c(O)c(O)c1)[C@@H]1OC(=O)[C@@H](O)[C@@H]1O	0.11042944785276074	0.12408759124087591	0.13846153846153847	0.15873015873015872	0.11194029850746269	0.16666666666666666
Nc1nc2c(ncn2[C@@H]2O[C@H](CO[P@](=O)(O)O[P@](=O)(O)OP(=O)(O)O)[C@@H](O)[C@H]2O)c(=O)[nH]1	0.06382978723404255	0.0949367088607595	0.09868421052631579	0.1	0.07006369426751592	0.09933774834437085
CC1(C)C(=O)CC[C@]2(C)[C@H]1CC[C@]1(C)[C@@H]2CC=C2[C@H]3[C@](C(=O)OC)(C(=O)O)CC[C@]3(C)CC[C@]21C	0.0663265306122449	0.08333333333333333	0.13548387096774195	0.12987012987012986	0.059880239520958084	0.11464968152866242
CC(=O)NC[C@H]1CN(C)C1(c2ccccc2)C(=O)N1CCCN(c2ccccc2)C1	0.24074074074074073	0.10828025477707007	0.10526315789473684	0.10666666666666667	0.1736111111111111	0.09868421052631579
C=C1[C@@H](O)[C@@H](OC(C)=O)[C@@H]2C(=O)C[C@H](OC(C)=O)[C@]2(C)[C@@H]1CC/C(C)=C/CC1=C(C)CC[C@@H](O)[C@@H]1O	0.09326424870466321	0.11515151515151516	0.2108843537414966	0.2054794520547945	0.09146341463414634	0.17218543046357615
O=C(c1ccccc1)[C@@H](O)c1ccccc1	0.2677165354330709	0.13559322033898305	0.07563025210084033	0.08620689655172414	0.22857142857142856	0.08547008547008547
CC(C)(C)NC(=O)c1ccccc1	0.16279069767441862	0.11818181818181818	0.125	0.09523809523809523	0.16831683168316833	0.09433962264150944
COc1ccc2ccc(=O)oc2c1OC	0.11347517730496454	0.14035087719298245	0.09734513274336283	0.0990990990990991	0.14678899082568808	0.06956521739130435
CCOc1nc(F)cc(C(=O)N2CCN(c3ccc(F)cc3)CC2)c1C	0.175	0.21052631578947367	0.11510791366906475	0.11678832116788321	0.21875	0.09219858156028368
COc1ccc(/C=C/C(=O)N2CCCCC2)cc1OC	0.08860759493670886	0.12403100775193798	0.112	0.11382113821138211	0.13821138211382114	0.08661417322834646
C[C@H]1O[C@@H](O[C@H]2[C@@H](Oc3c(-c4ccc(O)cc4)oc4cc(O)cc(O)c4c3=O)O[C@@H](CO)[C@@H](O)[C@H]2O)[C@@H](O)[C@@H](O)[C@@H]1O	0.1330049261083744	0.12777777777777777	0.11931818181818182	0.1206896551724138	0.14450867052023122	0.10734463276836158
CCCCCCCCCCCC[C@H](O)[C@H]1CC[C@H]([C@@H](O)CCCCCCCCCCC[C@@H](O)CC2=C[C@@H](C)OC2=O)O1	0.09302325581395349	0.08900523560209424	0.11602209944751381	0.12359550561797752	0.0913978494623656	0.15517241379310345
CCCCCCCC/C=C\CCCCCCCCCCCCCC(=O)OC[C@H](COC(=O)CCCCCCCCCCCCCCCCCCCCCCC)OC(=O)CCCCCCCCCCC/C=C\CC	0.04126984126984127	0.04513888888888889	0.04240282685512368	0.04642857142857143	0.03496503496503497	0.061371841155234655
Fc1ccc(-c2ccccc2)cc1	0.3076923076923077	0.18867924528301888	0.043478260869565216	0.04424778761061947	0.32967032967032966	0.034782608695652174
C=C[C@@]1(C)CC[C@H](C(=C)C)C2=C1C(=O)C(OC)=C(OC)C2=O	0.06790123456790123	0.10606060606060606	0.1111111111111111	0.11290322580645161	0.08461538461538462	0.07751937984496124
O=C(O)[C@@H]1O[C@H](O[C@H]2[C@@H](O)[C@H](O)[C@@H](O)O[C@H]2C(=O)O)[C@@H](O)[C@H](O)[C@@H]1O	0.058823529411764705	0.05517241379310345	0.11363636363636363	0.11538461538461539	0.04964539007092199	0.140625
OC[C@@H]1O[C@@H](O[C@H]2[C@@H](CO)O[C@@H](O[C@H]3[C@@H](CO)O[C@H](O[C@H]4[C@@H](CO)O[C@@H](O)[C@@H]4O)[C@H](O)[C@@H](O)[C@@H]3O)[C@H](O)[C@H]2O)[C@@H](O)[C@@H](O)[C@@H]1O	0.03056768558951965	0.024509803921568627	0.07407407407407407	0.0748663101604278	0.02512562814070352	0.08021390374331551
CO[C@@H]1CCCN(S(=O)(=O)c2ccc(C(C)C)cc2)CC1	0.12337662337662338	0.1774193548387097	0.12	0.14049586776859505	0.13709677419354838	0.112
C[C@H]1O[C@@H](Oc2cc(O)c3c(=O)c(O[C@@H]4O[C@H](CO)[C@@H](O)[C@H](O)[C@@H]4O)c(-c4ccc(O)cc4)oc3c2)[C@@H](O)[C@@H](O)[C@@H]1O	0.1330049261083744	0.12777777777777777	0.11931818181818182	0.1206896551724138	0.14450867052023122	0.10734463276836158
C[C@@H](O)c1cccc(S(=O)(=O)N2CCN(Cc3ccccc3)CC2)c1	0.2077922077922078	0.16058394160583941	0.09285714285714286	0.11029411764705882	0.2125984251968504	0.09352517985611511
CN(C)Cc1ccc2c(c1)OCO2	0.07801418439716312	0.11607142857142858	0.09174311926605505	0.09345794392523364	0.10091743119266056	0.07272727272727272
O=C(O)c1cc(O)c2c(c1)[C@](O)([C@H]1O[C@@H](CO)[C@@H](O)[C@@H](O)[C@H]1O)c1cccc(O[C@@H]3O[C@@H](CO)[C@@H](O)[C@H](O)[C@@H]3O)c1C2=O	0.1323529411764706	0.12087912087912088	0.13142857142857142	0.1329479768786127	0.13714285714285715	0.12571428571428572
O=c1[nH]c2cc(C(F)(F)F)cc(C(F)(F)F)c2[nH]1	0.058823529411764705	0.07142857142857142	0.05737704918032787	0.049586776859504134	0.0743801652892562	0.03225806451612903
CC1(C)O[C@]2(C)CC[C@]1(O)C[C@H]2O[C@@H]1O[C@@H](CO)[C@@H](O)[C@@H](O)[C@@H]1O	0.03468208092485549	0.04827586206896552	0.13178294573643412	0.13385826771653545	0.0425531914893617	0.12403100775193798
CCCCC/C=C\C/C=C\C/C=C\CCCCCCC(=O)OC[C@H](COC(=O)CCCCCCCCCCCCCCCCCCCCC)OC(=O)CCCCCCCCCCCCCCCCCC	0.042483660130718956	0.04659498207885305	0.043795620437956206	0.04797047970479705	0.036101083032490974	0.06343283582089553
CC/C=C\C/C=C\C/C=C\C/C=C\CCCCCCC(=O)OC[C@H](COC(=O)CCCC/C=C\C/C=C\C/C=C\C/C=C\CC)OC(=O)CCCCCCC	0.04980842911877394	0.05555555555555555	0.05240174672489083	0.05752212389380531	0.04310344827586207	0.07623318385650224
CC1(C)O[C@@H]2CC(=O)OC[C@@]23[C@@H]1CC(=O)[C@@]1(C)[C@@H]3CC[C@@]2(C)[C@H](c3ccoc3)OC(=O)[C@@H]3O[C@]321	0.06060606060606061	0.08928571428571429	0.1568627450980392	0.15894039735099338	0.0658682634730539	0.09316770186335403
CCCCC/C=C\C/C=C\C/C=C\C/C=C\CCCCCC(=O)OC[C@H](COC(=O)CCCCCCCCC/C=C\C/C=C\CCCC)OC(=O)CCCCCCCCCC	0.04659498207885305	0.051587301587301584	0.048582995951417005	0.05327868852459016	0.04	0.07053941908713693
N#Cc1ccccc1O	0.10236220472440945	0.08653846153846154	0.0594059405940594	0.06060606060606061	0.1368421052631579	0.04950495049504951
CC(=O)OCC(=O)OC[C@H]1O[C@@H](Oc2ccc3c(=O)c(-c4ccc(O)c(O)c4)coc3c2)[C@@H](O)[C@@H](O)[C@@H]1O	0.17647058823529413	0.16265060240963855	0.13333333333333333	0.13496932515337423	0.18238993710691823	0.14814814814814814
CC(C)=CCCC1=CC[C@]2(C)C(=O)c3c(c(C=O)c(O)c(O)c3C(C)C)C(=O)[C@@]2(C)C1=O	0.13068181818181818	0.1780821917808219	0.10666666666666667	0.11564625850340136	0.14383561643835616	0.1
CSCCCCCC/C(=N\OS(=O)(=O)O)S[C@H]1O[C@@H](CO)[C@@H](O)[C@@H](O)[C@@H]1O	0.062146892655367235	0.08053691275167785	0.11510791366906475	0.11678832116788321	0.05405405405405406	0.14925373134328357
COC(=O)C1=CO[C@@H](O[C@@H]2O[C@H](CO)[C@@H](O)[C@H](O)[C@H]2O)[C@@H]2[C@@H]1C=C[C@@]21C=C[C@@]2(C)[C@H](c3ccoc3)CC[C@]21C	0.09803921568627451	0.09444444444444444	0.15757575757575756	0.15950920245398773	0.11627906976744186	0.14457831325301204
CC[C@H](C)[C@H](/C(=N\OS(=O)(=O)O)S[C@@H]1O[C@H](CO)[C@@H](O)[C@@H](O)[C@@H]1O)N(C)C(=O)O	0.09195402298850575	0.15602836879432624	0.13768115942028986	0.16541353383458646	0.09722222222222222	0.20930232558139536
COc1cc(/C=C\C(=O)O[C@@H]2C[C@@](O)(C(=O)O)C[C@@H](O)[C@@H]2OC(=O)/C=C\c2ccc(O)c(O)c2)ccc1O	0.140625	0.16363636363636364	0.12048192771084337	0.12195121951219512	0.16875	0.14906832298136646
CO[C@H](C(=O)O)c1ccccc1	0.16535433070866143	0.1308411214953271	0.09523809523809523	0.10784313725490197	0.1958762886597938	0.11764705882352941
C=C(C)[C@@H]1Cc2c(ccc3c2O[C@H](c2ccc(O)c(OC)c2)C3=O)O1	0.13496932515337423	0.1366906474820144	0.13432835820895522	0.13636363636363635	0.15037593984962405	0.09420289855072464
CCOc1cccnc1C(=O)NCCc1ccccc1	0.2097902097902098	0.13178294573643412	0.1111111111111111	0.11290322580645161	0.20512820512820512	0.10317460317460317
O=C1CCCCCCCCCCCCO1	0.012738853503184714	0.015384615384615385	0.06779661016949153	0.06896551724137931	0.016	0.02459016393442623
O=[N+]([O-])c1ccc(OCCCc2ccccc2)cc1	0.19718309859154928	0.10852713178294573	0.07874015748031496	0.08	0.21052631578947367	0.07086614173228346
CC1=C(/C=C/C(C)=C/C=C/C(C)=C/CO)C(C)(C)CCC1	0.04878048780487805	0.09022556390977443	0.10317460317460317	0.096	0.07692307692307693	0.06976744186046512
C/C=C1/C(=O)OCC[C@@]2(O)[C@@H]3CC[C@@H]4[C@@]5(C)CCC(=O)C(C)(C)[C@@H]5CC[C@@]4(C)[C@@]3(C)CC[C@H]12	0.04060913705583756	0.0658682634730539	0.12418300653594772	0.11842105263157894	0.048484848484848485	0.07547169811320754
COc1cc(Cc2nc(N)nc3c(N)ncnc32)cc(OC)c1O	0.08982035928143713	0.12318840579710146	0.07194244604316546	0.072992700729927	0.0948905109489051	0.06474820143884892
NS(=O)(=O)c1ccc(C(=O)N2CCCCC2)cc1	0.1	0.15	0.1	0.1016949152542373	0.11764705882352941	0.07377049180327869
COc1cc(/C=C/C(=O)OCC[N+](C)(C)C)ccc1O	0.10457516339869281	0.17355371900826447	0.13333333333333333	0.13559322033898305	0.16101694915254236	0.11570247933884298
COc1cc2c(cc1OC)C(C(=O)O)=C(NC(=O)CCCC(=O)O)C2	0.15822784810126583	0.15555555555555556	0.11940298507462686	0.12121212121212122	0.14393939393939395	0.15503875968992248
CC(=O)OC[C@@H]1O[C@H](Oc2c(-c3ccc(O)cc3)oc3cc(O)cc(O)c3c2=O)[C@@H](O)[C@@H](O)[C@@H]1O	0.16574585635359115	0.16455696202531644	0.1337579617834395	0.13548387096774195	0.17763157894736842	0.1346153846153846
CC[C@@H](C(=O)O)C1(O)CCCCC1	0.06382978723404255	0.07894736842105263	0.09345794392523364	0.11650485436893204	0.08256880733944955	0.11538461538461539
COC(=O)[C@H](OC(=O)c1cc(O)c(O)c(O)c1)[C@H]1OC(=O)[C@@H](O)[C@@H]1O	0.11042944785276074	0.12408759124087591	0.13846153846153847	0.15873015873015872	0.11194029850746269	0.16666666666666666
C=CCOC(=O)c1ccccc1O	0.12686567164179105	0.12727272727272726	0.102803738317757	0.10476190476190476	0.1782178217821782	0.09345794392523364
O=C(C[C@H](CSc1ccccc1)Cc1ccccc1)N1CCCC1	0.2483221476510067	0.11971830985915492	0.10071942446043165	0.11029411764705882	0.203125	0.09352517985611511
COc1ccc([C@H](NC(=O)Cc2ccccc2)c2ccccc2)cc1O	0.3013698630136986	0.13986013986013987	0.08275862068965517	0.09154929577464789	0.234375	0.08333333333333333
COc1cc2oc(-c3ccc(O)c(O)c3)cc(=O)c2c(O)c1C	0.14838709677419354	0.15267175572519084	0.09022556390977443	0.0916030534351145	0.168	0.08270676691729323
CO[C@H]1CC[C@@]2(C)[C@@H]3CC[C@]4(C)[C@H]5CC(C)(C)CC[C@]5(C(=O)O)[C@@]4(C)[C@]3(C)CC[C@@]2(C)[C@H]1C	0.03571428571428571	0.05389221556886228	0.12582781456953643	0.12	0.042682926829268296	0.10457516339869281
Cc1cc(C)c2c(CN3CCN(c4ccc(Cl)cc4)CC3)cc(=O)oc2c1	0.14285714285714285	0.12244897959183673	0.09655172413793103	0.0979020979020979	0.15942028985507245	0.06040268456375839
COc1ccc2c(c1)O[C@@H]1c3ccc(OC)c(OC)c3OC[C@H]21	0.11042944785276074	0.12408759124087591	0.1044776119402985	0.10606060606060606	0.12878787878787878	0.08088235294117647
C=C(NC(=O)[C@@H](N)C(=O)O)C(=O)Nc1ccc([N+](=O)[O-])cc1	0.15333333333333332	0.140625	0.07692307692307693	0.08661417322834646	0.128	0.10317460317460317
CCN(CC)c1ccc(OC)c(OC)c1	0.08333333333333333	0.13157894736842105	0.11818181818181818	0.12037037037037036	0.10714285714285714	0.0990990990990991
CCCCCC[C@@]1(C)OC(=O)[C@]2(C)[C@H]1CC[C@]13C=C[C@](C)(C1)C(=O)C[C@@H]23	0.06857142857142857	0.08108108108108109	0.16666666666666666	0.16923076923076924	0.06164383561643835	0.125
CCCCCCCC/C=C\CCCCCCCCCCCCCC(=O)OC[C@H](COC(=O)CCCCCCCCCCCCCCCCC)OC(=O)CCCCCCCCCCCCCCCCCCC	0.042071197411003236	0.04609929078014184	0.04332129963898917	0.04744525547445255	0.03571428571428571	0.06273062730627306
CC(=O)O[C@@H]1CC[C@@]2(C)[C@@H](CC[C@]3(C)[C@@H]2CC=C2[C@@H]4[C@@](C)(O)[C@@H](C)CC[C@]4(C)CC[C@@]23C)C1(C)C	0.03980099502487562	0.05813953488372093	0.14285714285714285	0.13725490196078433	0.047337278106508875	0.11464968152866242
CCCC/C=C\C/C=C\CCCCCCCCCC(=O)OC[C@H](COC(=O)CCCCCCC/C=C\CCCCCC)OC(=O)CCCCCCCCCCC/C=C\CCCCCCCC	0.04421768707482993	0.04868913857677903	0.04580152671755725	0.05019305019305019	0.03773584905660377	0.06640625
CCCCC/C=C\C/C=C\C/C=C\C/C=C\CCCC(=O)OC[C@H](COC(=O)CCCCCCCCCCC/C=C\C/C=C\CCCCC)OC(=O)CCCCCCCCC	0.04659498207885305	0.051587301587301584	0.048582995951417005	0.05327868852459016	0.04	0.07053941908713693
C[C@@H]1O[C@H](O[C@H]2[C@@H](O)[C@H](O)[C@H](Oc3cc(O)c4c(=O)cc(-c5ccccc5)oc4c3)O[C@@H]2CO)[C@@H](O)[C@@H](O)[C@@H]1O	0.16494845360824742	0.10555555555555556	0.12209302325581395	0.12352941176470589	0.16167664670658682	0.10982658959537572
C=C1COC(=O)[C@@]12C[C@]1(C)[C@@H](C)CC[C@H](OC(=O)/C(C)=C/C)[C@@H]1[C@H]2OC(C)=O	0.05555555555555555	0.07947019867549669	0.18045112781954886	0.17424242424242425	0.05333333333333334	0.1386861313868613
O=c1ccn([C@@H]2O[C@H](CO[P@](=O)(O)O[P@@](=O)(O)O[C@H]3O[C@@H](CO)[C@@H](O)[C@H](O)[C@@H]3O)[C@@H](O)[C@H]2O)c(=O)[nH]1	0.06565656565656566	0.07602339181286549	0.12658227848101267	0.1282051282051282	0.0718562874251497	0.11320754716981132
CCCCCCCCCCCCCCCCCCCCCCCCCCCOC(=O)NCCO	0.049019607843137254	0.03888888888888889	0.05847953216374269	0.05917159763313609	0.04	0.07142857142857142
CC(=O)O[C@H]1C/C(C)=C/CC/C(C)=C/[C@@H]2OC(=O)[C@H](C)[C@H]21	0.06832298136645963	0.09848484848484848	0.25225225225225223	0.25688073394495414	0.07692307692307693	0.1694915254237288
CCCCCCCCCCCCCCCCCCCCCC(=O)OC[C@H](COC(=O)CCCCCCCCCCCCCCCCC)OC(=O)CCCCCCCCCCCCCCCCCCCCC	0.042071197411003236	0.03873239436619718	0.04332129963898917	0.04744525547445255	0.028368794326241134	0.06273062730627306
CN(C)C(=O)N[C@H](CCCCN)C(=O)CC(=O)O	0.125	0.125	0.08403361344537816	0.09482758620689655	0.09243697478991597	0.16363636363636364
C=Cc1ccc(O[C@H]2O[C@@H](CO)[C@@H](O)[C@H](O)[C@@H]2O)cc1	0.08974358974358974	0.1171875	0.12295081967213115	0.125	0.12195121951219512	0.13333333333333333
CCCN1C[C@H](NS(=O)(=O)c2ccc(C#N)cc2)CC1	0.11764705882352941	0.14285714285714285	0.12195121951219512	0.12396694214876033	0.12096774193548387	0.096
C/C=C1\[C@@H](O[C@H]2O[C@@H](CO)[C@@H](O)[C@@H](O)[C@H]2O)OC=C(C(=O)OC)[C@@H]1CC(=O)OC	0.0903954802259887	0.10666666666666667	0.1678832116788321	0.17037037037037037	0.09523809523809523	0.17777777777777778
CC1(C)C(C(=O)c2cn(CCCCCF)c3ccccc23)C1(C)C	0.16883116883116883	0.1417910447761194	0.12213740458015267	0.12403100775193798	0.2231404958677686	0.12307692307692308
O=c1c(OS(=O)(=O)O)c(-c2ccc(O)c(O)c2)oc2cc(O)cc(O)c12	0.13496932515337423	0.17037037037037037	0.07801418439716312	0.07913669064748201	0.1417910447761194	0.07857142857142857
CN1[C@H]2CC[C@H]1CC(=O)C2	0.02877697841726619	0.02654867256637168	0.1	0.10204081632653061	0.037383177570093455	0.05825242718446602
CC(=O)OCC(=O)OC[C@@H]1O[C@@H](Oc2ccc(C/C=C/c3ccc(O)cc3)cc2)[C@@H](O)[C@@H](O)[C@@H]1O	0.18333333333333332	0.15527950310559005	0.13924050632911392	0.14102564102564102	0.1986754966887417	0.16233766233766234
C=C[C@H]1[C@H](O[C@H]2O[C@@H](CO)[C@H](O)[C@@H](O)[C@@H]2O)OC=C(C(=O)O)[C@H]1CCO	0.06936416184971098	0.0821917808219178	0.15151515151515152	0.15384615384615385	0.0851063829787234	0.16153846153846155
CC(=O)O[C@H]1C(COC(=O)c2ccccc2)=C[C@H](OC(C)=O)[C@@H]1OC(C)=O	0.1524390243902439	0.11724137931034483	0.1386861313868613	0.14074074074074075	0.145985401459854	0.14814814814814814
CNCC[C@@H](O)[C@@H]1CCCN1C(=O)c1ccccc1	0.18181818181818182	0.12698412698412698	0.12396694214876033	0.13559322033898305	0.19130434782608696	0.13445378151260504
CC1(C)[C@@H](O[C@H]2O[C@@H](CO)[C@@H](O)[C@@H](O)[C@H]2O)[C@@]2(C)C[C@H](O)[C@@H]1C2	0.03529411764705882	0.04929577464788732	0.1349206349206349	0.13709677419354838	0.043478260869565216	0.12698412698412698
CN[C@H](C)C(=O)Nc1ccc(-c2ccccc2)cc1	0.3203125	0.17355371900826447	0.07936507936507936	0.09836065573770492	0.29245283018867924	0.08870967741935484
O=C(O)CCNC(=O)c1ccc(-c2ccccc2)cc1	0.3333333333333333	0.1885245901639344	0.09448818897637795	0.096	0.2962962962962963	0.12195121951219512
Oc1cc2c(cc1O)[C@@H](COc1ccc(Cl)cc1)OC2	0.12418300653594772	0.1328125	0.0859375	0.0873015873015873	0.15702479338842976	0.078125
C=C1[C@@H](OC(C)=O)C[C@H](OC(C)=O)[C@@]2(C)[C@H](OC(C)=O)C3=C(C)[C@H](OC(=O)[C@H](C)CC)[C@@H](OC(C)=O)C3(C)C[C@@H]12	0.06796116504854369	0.08426966292134831	0.147239263803681	0.2012987012987013	0.062146892655367235	0.18471337579617833
O=C1C=CC(=O)c2c(O[C@@H]3O[C@H](CO)[C@@H](O)[C@H](O)[C@@H]3O)cccc21	0.12422360248447205	0.12408759124087591	0.14728682170542637	0.14960629921259844	0.14615384615384616	0.1484375
O=c1cc(-c2ccc(O)cc2)oc2cc(O)c([C@@H]3O[C@H](CO)[C@H](O)[C@H](O)[C@H]3O[C@@H]3O[C@@H](CO)[C@@H](O)[C@H](O)[C@@H]3O)c(O)c12	0.1330049261083744	0.12777777777777777	0.11299435028248588	0.11428571428571428	0.14450867052023122	0.10112359550561797
COc1ccc(CCNC(=O)CCCCCCN2CCCC2)cc1OC	0.11764705882352941	0.10135135135135136	0.12142857142857143	0.12318840579710146	0.11267605633802817	0.11428571428571428
C[C@H]1C(CO)=CCCCCCC(=O)C1	0.047619047619047616	0.058333333333333334	0.1308411214953271	0.13333333333333333	0.06086956521739131	0.08108108108108109
CC1=CC(=O)CC(C)(C)[C@@H]1/C=C/[C@H](C)O[C@@H]1O[C@@H](CO[C@@H]2OC[C@@H](O)[C@@H](O)[C@@H]2O)[C@@H](O)[C@@H](O)[C@@H]1O	0.06091370558375635	0.10303030303030303	0.1503267973856209	0.16778523489932887	0.09259259259259259	0.13636363636363635
NC(=O)NC(CCCCNC(=O)CCCCNC(=O)CCCC[C@H](N)C(=O)O)C(=O)O	0.09340659340659341	0.075	0.05063291139240506	0.05806451612903226	0.06369426751592357	0.11486486486486487
O=[N+]([O-])c1ccc(O)cc1O	0.08270676691729323	0.10377358490566038	0.0673076923076923	0.06862745098039216	0.10891089108910891	0.06796116504854369
CC(=O)O[C@H](CC(C)(C)O)C(=O)O[C@H]1O[C@H](CO)[C@@H](O)[C@H](O)[C@@H]1O	0.08588957055214724	0.0948905109489051	0.18032786885245902	0.17355371900826447	0.08208955223880597	0.211864406779661
C=C[C@]1(C)CC2=CC[C@@H]3[C@@](C)(CO)CCC[C@]3(C)[C@H]2CC1	0.03592814371257485	0.057971014492753624	0.09375	0.09523809523809523	0.05223880597014925	0.07751937984496124
CC(C)[C@H](/N=C(\O)[C@@H](C)N(C)C)C(=O)N1CCC[C@H]1C(=O)O	0.10967741935483871	0.14173228346456693	0.112	0.12295081967213115	0.1111111111111111	0.15
COc1ccc(C(=O)Nc2ccc(C(F)(F)F)cc2)c(OC)c1	0.20270270270270271	0.14393939393939395	0.09022556390977443	0.08333333333333333	0.19672131147540983	0.07462686567164178
CC1(C)[C@H]2CC[C@]34C=C[C@@](C)(C3)C(=O)C[C@H]4[C@]2(C)CC(=O)[C@@H]1O	0.05357142857142857	0.07913669064748201	0.16129032258064516	0.16393442622950818	0.058394160583941604	0.10852713178294573
C=C1c2ccoc2C[C@@H]2[C@H]1CC[C@@H]1C[C@@](C)(C(=O)O)CC[C@]12C	0.0783132530120482	0.09352517985611511	0.140625	0.14285714285714285	0.09701492537313433	0.10687022900763359
CCCCCCCCCCCCCCCCCCCCC(=O)OC[C@H](CO[P@@](=O)(O)OCC[N+](C)(C)C)OC(C)=O	0.06511627906976744	0.06878306878306878	0.08287292817679558	0.08379888268156424	0.047872340425531915	0.1016949152542373
C=C1CC[C@H]2C(C)(C)[C@H](O)CC[C@@]2(C)[C@H]1COc1ccc2ccc(=O)oc2c1	0.10919540229885058	0.1292517006802721	0.1510791366906475	0.15328467153284672	0.13380281690140844	0.11188811188811189
CC(=O)c1c(C)cc2ccc(O[C@@H]3O[C@H](CO)[C@@H](O)[C@@H](O)[C@@H]3O)cc2c1O	0.13253012048192772	0.15	0.14814814814814814	0.15037593984962405	0.16417910447761194	0.15789473684210525
C[C@@H](CC(=O)O)C1=C(N)O1	0.1111111111111111	0.1414141414141414	0.09183673469387756	0.11702127659574468	0.14893617021276595	0.13978494623655913
C=C(C)[C@@H]1CC=C(C)[C@H](OC(C)=O)C1	0.05555555555555555	0.06837606837606838	0.14423076923076922	0.14705882352941177	0.061946902654867256	0.14563106796116504
CC(C)C[C@H](c1c(O)c(C=O)c(O)c(C=O)c1O)[C@@]1(C)CC[C@H]2C1=C[C@@H](C(C)(C)O)CC[C@@H]1C(C)(C)CCC[C@H]12	0.1044776119402985	0.14705882352941177	0.13855421686746988	0.12650602409638553	0.1242603550295858	0.13253012048192772
CCCCCCCCCC(=O)OCCOC(=O)CCC	0.07547169811320754	0.058823529411764705	0.08661417322834646	0.088	0.05303030303030303	0.12295081967213115
CC(C)[C@H](NC(=O)[C@@H](N)Cc1ccc(O)cc1)C(=O)O	0.2	0.21551724137931033	0.10655737704918032	0.1271186440677966	0.21428571428571427	0.17543859649122806
CO[C@@H]1C[C@H](O[C@H]2CC[C@]3(C)[C@@H]4CC[C@]5(C)[C@@H](C6=CC(=O)OC6)CC[C@]5(O)[C@@H]4CC[C@]3(O)C2)O[C@H](C)[C@H]1O[C@@H]1O[C@@H](CO)[C@@H](O)[C@@H](O)[C@@H]1O	0.04149377593360996	0.05660377358490566	0.14136125654450263	0.14285714285714285	0.04784688995215311	0.11282051282051282
CCCCCC/C=C\CCCCCCCC(=O)OC[C@H](COC(=O)CCCCCCCCCCC/C=C\CCCCCCCC)OC(=O)CCCCCCCCCCCCCCCCCCCCC	0.0429042904290429	0.04710144927536232	0.04428044280442804	0.048507462686567165	0.0364963503649635	0.06415094339622641
N[C@@H](CCC(=O)N[C@H](CSC(=S)Nc1ccccc1)C(=O)O)C(=O)O	0.23648648648648649	0.1386861313868613	0.08695652173913043	0.0962962962962963	0.17054263565891473	0.14615384615384616
Nc1ccc(Sc2ccc(Nc3ccccc3)cc2)cc1	0.2553191489361702	0.0948905109489051	0.03597122302158273	0.0364963503649635	0.1885245901639344	0.02877697841726619
CC/C=C\C/C=C\C/C=C\C/C=C\CCCCCCC(=O)O[C@@H](COC(=O)CCCCCCCCC/C=C\C/C=C\CCCC)COC(=O)CCCCCCCCCCCC	0.04659498207885305	0.051587301587301584	0.048582995951417005	0.05327868852459016	0.04	0.07053941908713693
CC(=O)N1CCN([C@@H]2c3ccccc3CCc3ccccc32)CC1	0.1858974358974359	0.11267605633802817	0.09352517985611511	0.0948905109489051	0.1953125	0.07092198581560284
CC(C)=CC[C@@]12O[C@@H]1C(=O)c1c(O)ccc(O)c1C2=O	0.12666666666666668	0.15447154471544716	0.11475409836065574	0.11666666666666667	0.16101694915254236	0.0975609756097561
CCOC(=O)c1ccccc1C(=O)OCCC	0.16546762589928057	0.13445378151260504	0.1415929203539823	0.14414414414414414	0.17117117117117117	0.15315315315315314
CN[C@@H](Cc1cc(O)ccc1O)CC(=O)Nc1ccc(-c2ccccc2)cc1	0.36363636363636365	0.19148936170212766	0.08	0.08843537414965986	0.29365079365079366	0.09523809523809523
C[N+](C)(C)C[C@H](CC(=O)O)OC(=O)CCCCCCCCCCCCCCCCCCC	0.0967741935483871	0.09937888198757763	0.08917197452229299	0.09740259740259741	0.08176100628930817	0.14864864864864866
CCCCCC(=O)[C@H]1C[C@H](c2ccccc2)N1C(=O)c1ccccc1	0.272108843537415	0.11888111888111888	0.1323529411764706	0.13432835820895522	0.19230769230769232	0.15037593984962405
Cc1ccc(NC(=O)c2ccccc2C(=O)O)cc1	0.2824427480916031	0.1557377049180328	0.08870967741935484	0.09016393442622951	0.25925925925925924	0.10743801652892562
CCCC/C=C\CCCCCCCC(=O)OC[C@H](COC(=O)CCCCCCC/C=C\CCCCCC)OC(=O)CCCCCCCCCCCCCCCCCCCCC	0.04659498207885305	0.051587301587301584	0.048582995951417005	0.05327868852459016	0.04	0.07053941908713693
C=C(C)[C@@H](C)CC[C@@H](C)[C@H]1CC[C@@]2(C)[C@@H]3CC[C@H]4C(C)(C)[C@H](O)CC[C@@]45C[C@]35CC[C@]12C	0.05759162303664921	0.0736196319018405	0.1118421052631579	0.12837837837837837	0.0625	0.12
NCCCC[C@H](N[C@@H](CC(=O)OCC(=O)O)C(=O)O)C(=O)O	0.13071895424836602	0.11450381679389313	0.06870229007633588	0.078125	0.1015625	0.17796610169491525
C=C1CC=C(C(C)C)CC[C@@H]2[C@@H]1CC2(C)C	0.06040268456375839	0.09166666666666666	0.10619469026548672	0.12844036697247707	0.06779661016949153	0.08771929824561403
COc1c(C(C)C)c(O)c(O)c2c1C(=O)C[C@H](c1ccc(O)cc1)O2	0.17307692307692307	0.19083969465648856	0.12781954887218044	0.14728682170542637	0.1889763779527559	0.12030075187969924
COc1cc2c(c3oc(=O)c4c(c13)CCC4=O)[C@H]1C=CO[C@@H]1O2	0.09036144578313253	0.08450704225352113	0.1297709923664122	0.13178294573643412	0.08759124087591241	0.08888888888888889
OCCCC#CC#C/C=C/c1ccccc1	0.125	0.10655737704918032	0.06611570247933884	0.06722689075630252	0.16071428571428573	0.06666666666666667
COn1cc(C/C(=N\OS(=O)(=O)O)S[C@H]2O[C@@H](CO)[C@@H](O)[C@@H](O)[C@@H]2O)c2ccccc21	0.13636363636363635	0.13815789473684212	0.1360544217687075	0.13793103448275862	0.19148936170212766	0.14482758620689656
C=C1[C@@H]2C[C@H](OC(C)=O)[C@@H]3[C@](C2)([C@@H](OC(C)=O)C[C@@H]2C(C)(C)[C@@H](O)C[C@@H](OC(C)=O)[C@@]32COC(C)=O)[C@@H]1O	0.058823529411764705	0.07386363636363637	0.18064516129032257	0.17532467532467533	0.05142857142857143	0.1518987341772152
C=C1C(=O)O[C@@H]2/C=C(\C)CC/C=C(/C(=O)O[C@@H]3O[C@@H](CO)[C@@H](O)[C@@H](O)[C@@H]3O)CC[C@@H]12	0.08241758241758242	0.0967741935483871	0.20588235294117646	0.208955223880597	0.09271523178807947	0.16428571428571428
C[C@H](NC(=O)C(=O)O)c1ccccc1[N+](=O)[O-]	0.17647058823529413	0.1565217391304348	0.09482758620689655	0.11607142857142858	0.18518518518518517	0.13513513513513514
CCOc1ccc2cc(-c3ccc(OC)c(OC)c3)oc2c1	0.14838709677419354	0.15267175572519084	0.09022556390977443	0.0916030534351145	0.1774193548387097	0.07462686567164178
CCCCCCCCC[C@H](O)CCCCCCCCCCCCCCCCCCCCCC	0.055	0.045454545454545456	0.04093567251461988	0.047619047619047616	0.04678362573099415	0.07926829268292683
COc1ccc(/C=C/C(=O)c2ccc(OC)cc2)cc1O	0.16	0.176	0.09302325581395349	0.09448818897637795	0.23478260869565218	0.08527131782945736
CCCCCCCCCCCCCC(=O)O[C@H](CO)COC(=O)CCCCCCCCCCCCCCC	0.06666666666666667	0.053475935828877004	0.0670391061452514	0.07386363636363637	0.04918032786885246	0.09826589595375723
CC/C=C\C/C=C\C/C=C\C/C=C\C/C=C\CCCC(=O)OC[C@@H](COC(=O)CCCCCCCCC/C=C\CCCCCCCC)OC(=O)CCCCCCC/C=C	0.047619047619047616	0.048582995951417005	0.045454545454545456	0.0502092050209205	0.040983606557377046	0.06779661016949153
CC(=O)C=C=C1C(C)(C)C[C@@H](O[C@@H]2O[C@H](CO)[C@@H](O)[C@H](O)[C@H]2O)C[C@@]1(C)O	0.056818181818181816	0.08904109589041095	0.1590909090909091	0.16153846153846155	0.07692307692307693	0.15151515151515152
C[C@@H]1CCC[C@H](O)CCCCCCCCC(=O)OCC1	0.023809523809523808	0.028368794326241134	0.12096774193548387	0.12295081967213115	0.029411764705882353	0.06976744186046512
CC(=O)OC[C@@H]1CC[C@@H]2[C@H]3CCC4=CC(=O)CC[C@]4(C)[C@H]3CC[C@@]21C	0.05714285714285714	0.07482993197278912	0.15151515151515152	0.15384615384615385	0.0625	0.11851851851851852
O=C1Nc2ccc(O)cc2O[C@H]1O[C@@H]1O[C@@H](CO)[C@@H](O)[C@H](O)[C@@H]1O	0.08383233532934131	0.1	0.14728682170542637	0.14960629921259844	0.1037037037037037	0.13076923076923078
C[C@]12C[C@H](c3ccc(O)cc3O1)[C@@]13O[C@]1(c1ccc(O)cc1O)Oc1cc(-c4cc5ccc(O)cc5o4)cc(O)c1[C@@H]3C2=O	0.15384615384615385	0.10362694300518134	0.06701030927835051	0.06770833333333333	0.14285714285714285	0.06735751295336788
CCC[C@H]1CCC(=O)O1	0.037037037037037035	0.046296296296296294	0.17582417582417584	0.1797752808988764	0.04854368932038835	0.09278350515463918
C/C=C(/C)C(=O)O[C@H]1C2=C(C)C(=O)O[C@]2(O)C[C@@H]2CC[C@@H](O)[C@@H](C)[C@]21C	0.06976744186046512	0.0979020979020979	0.1984126984126984	0.192	0.07801418439716312	0.15384615384615385
C/C=C(\C)C(=O)O[C@@H]1C2=C(C)C(=O)O[C@]2(O)C[C@@H]2CC[C@H](O)[C@@H](C)[C@@]21C	0.06976744186046512	0.0979020979020979	0.1984126984126984	0.192	0.07801418439716312	0.15384615384615385
C=C1C[C@@]23CC[C@@H]4[C@@](C)(CO)CCC[C@]4(C)[C@H]2CC[C@@H]1C3	0.029585798816568046	0.035211267605633804	0.08461538461538462	0.0859375	0.0364963503649635	0.06870229007633588
NC(=O)C[C@H](NS(=O)(=O)c1ccccc1[N+](=O)[O-])C(=O)O	0.1643835616438356	0.1721311475409836	0.0873015873015873	0.0975609756097561	0.1694915254237288	0.12396694214876033
C[C@H]1[C@H]2[C@H](O[C@H]3O[C@@H](CO)[C@H](O)[C@@H](O)[C@@H]3O)OC=C(C(=O)O)[C@H]2CC(=O)O1	0.07428571428571429	0.08783783783783784	0.2109375	0.21428571428571427	0.08333333333333333	0.16666666666666666
CO[C@@H]1O[C@@H](COC(=O)c2cc(O)c(O)c(O)c2)[C@@H](O)[C@@H](O)[C@@H]1O	0.08484848484848485	0.10144927536231885	0.140625	0.14285714285714285	0.10526315789473684	0.15079365079365079
C[C@@H](Oc1ccc(O)cc1)CC(=O)CCc1ccc(O)cc1	0.2206896551724138	0.18110236220472442	0.1076923076923077	0.12698412698412698	0.25	0.1349206349206349
C[C@H]1CC[C@@]2(NC1)O[C@H]1C[C@@H]3[C@@H]4CC[C@@H]5C[C@@H](O)CC[C@]5(C)[C@H]4CC[C@]3(C)[C@H]1[C@H]2C	0.015228426395939087	0.02976190476190476	0.15172413793103448	0.15384615384615385	0.01818181818181818	0.08496732026143791
O=C(O)C(=O)c1ccccc1O	0.16666666666666666	0.14285714285714285	0.09615384615384616	0.09803921568627451	0.18556701030927836	0.13
CC(C)=CCc1c(O)cc(O)c2c1OC[C@@H](c1ccc(O)cc1O)C2=O	0.1411042944785276	0.15217391304347827	0.10869565217391304	0.11029411764705882	0.16666666666666666	0.10948905109489052
COc1cc(CCc2c(O)cc(OC)cc2OC)cc(OC)c1OC	0.10179640718562874	0.12142857142857143	0.10218978102189781	0.09558823529411764	0.10948905109489052	0.07913669064748201
NC(=O)c1ccc(OCCN2CCOCC2)cc1	0.11333333333333333	0.12	0.12605042016806722	0.1282051282051282	0.13445378151260504	0.09016393442622951
CC(=O)c1c(C)cc2cccc(O[C@@H]3O[C@@H](CO)[C@@H](O)[C@@H](O[C@@H]4O[C@@H](C)[C@@H](O)[C@@H](O)[C@@H]4O)[C@@H]3O)c2c1O	0.11979166666666667	0.13253012048192772	0.1518987341772152	0.15384615384615385	0.13664596273291926	0.14556962025316456
Oc1ccc([C@@H]2Oc3cc(O)cc(O)c3C[C@H]2O)cc1	0.125	0.13385826771653545	0.104	0.10569105691056911	0.15833333333333333	0.096
C=C1[C@@H](OC(C)=O)CC[C@@]2(C)[C@@H]1[C@H](OC(C)=O)[C@@H]1CC(=O)C(C)=C([C@@H](OC(C)=O)[C@@H]2OC(C)=O)C1(C)C	0.06	0.0755813953488372	0.15483870967741936	0.14935064935064934	0.05263157894736842	0.1125
CCCC(=O)O[C@H](C)c1ccccc1	0.17557251908396945	0.14414414414414414	0.12037037037037036	0.14423076923076922	0.2079207920792079	0.14285714285714285
C[C@H]1CCC[C@H](O)C1	0.014814814814814815	0.018518518518518517	0.11827956989247312	0.12087912087912088	0.019417475728155338	0.08421052631578947
COc1ccccc1-c1coc2cc(O[C@@H]3O[C@@H](C)[C@@H](O)[C@@H](O)[C@@H]3O)c(OC)c(O)c2c1=O	0.14444444444444443	0.11875	0.13071895424836602	0.13245033112582782	0.16	0.13157894736842105
C/C(CO)=C1/CC[C@@]2(C)[C@H]3CC[C@@]4(C)[C@@H]5CC[C@]6(C)[C@@H]5CC[C@]6(C)[C@]4(C)[C@H]3CC[C@]12C	0.030927835051546393	0.048484848484848485	0.10596026490066225	0.1	0.037037037037037035	0.07792207792207792
C[C@@H]1Oc2cc(O)c3c(=O)c(O)c(-c4ccc(O)c(O)c4)oc3c2O[C@H]1c1ccc(O)cc1	0.16292134831460675	0.1320754716981132	0.0875	0.08860759493670886	0.18243243243243243	0.08125
O=C(O)[C@@H]1Cc2c([nH]c3ccccc23)[C@@H](c2ccc(Cl)cc2)N1	0.19078947368421054	0.14074074074074075	0.0962962962962963	0.09774436090225563	0.2627118644067797	0.08888888888888889
Clc1ccc(C[C@H]2CC[C@@H]3CCCCN3C2)cc1	0.07692307692307693	0.08461538461538462	0.08870967741935484	0.09016393442622951	0.0967741935483871	0.06349206349206349
Nc1cc(CCc2ccccc2)ccc1C(=O)O	0.2116788321167883	0.15833333333333333	0.09016393442622951	0.09166666666666666	0.2523364485981308	0.09090909090909091
Cc1c(/C=C/[C@@H](O)CC(=O)O)ccc2c1C(=O)c1cc(O)cc(O)c1C2=O	0.189873417721519	0.2677165354330709	0.09154929577464789	0.10071942446043165	0.2682926829268293	0.14925373134328357
CC(C)CN(CC(=O)O)C(=O)N[C@@H](Cc1ccc(O)cc1)C(C)C	0.20945945945945946	0.2459016393442623	0.13178294573643412	0.152	0.21487603305785125	0.19834710743801653
NCCOCCNC(=O)c1ccc(-c2ccccc2)cc1	0.2846715328467153	0.14615384615384616	0.0916030534351145	0.09302325581395349	0.25217391304347825	0.09230769230769231
Nc1nc(=O)n([C@@H]2O[C@H](COP(=O)(O)O)[C@@H](O)[C@H]2O)c(=O)[nH]1	0.06134969325153374	0.08955223880597014	0.1111111111111111	0.11290322580645161	0.06818181818181818	0.112
Cc1nccn1CC1CCN(CCCN)CC1	0.06493506493506493	0.05384615384615385	0.09166666666666666	0.09322033898305085	0.056	0.08333333333333333
CC(C)=CCC[C@@H](C)[C@H]1CC[C@@]2(C)[C@@H]3CC[C@H]4C(C)(C)[C@@H](O)CC[C@@]45C[C@]35CC[C@]12C	0.04712041884816754	0.06790123456790123	0.11333333333333333	0.12244897959183673	0.05660377358490566	0.10666666666666667
CC1(C)[C@@H](O)CC[C@@]2(C)[C@H]1CC[C@]1(C)[C@@H]2C(=O)C=C2[C@@]34C[C@](C)(C(=O)O3)[C@H](O)C[C@]4(C)CC[C@]21C	0.05025125628140704	0.07058823529411765	0.13548387096774195	0.12987012987012986	0.05357142857142857	0.09375
COc1cc([C@H](O)[C@H](CO)O[C@@H]2O[C@@H](CO)[C@@H](O)[C@@H](O)[C@@H]2O)ccc1O	0.10119047619047619	0.12056737588652482	0.1259259259259259	0.13636363636363635	0.125	0.16153846153846155
CCCCSS[C@H](CC)SC(C)C	0.07142857142857142	0.08849557522123894	0.07339449541284404	0.10576923076923077	0.07272727272727272	0.11538461538461539
O=C(Nc1cc(C(F)(F)F)ccc1)c1ccc(C(F)(F)F)cc1	0.19594594594594594	0.11940298507462686	0.06666666666666667	0.05970149253731343	0.1885245901639344	0.051470588235294115
O=C(c1ccc(O)cc1)c1cn(CCCCCF)c2ccccc2c1=O	0.24342105263157895	0.15714285714285714	0.09859154929577464	0.1	0.2975206611570248	0.09929078014184398
CS(=O)(=O)c1ccc(C(F)(F)F)cc1	0.10218978102189781	0.16981132075471697	0.08256880733944955	0.07407407407407407	0.12264150943396226	0.06363636363636363
Cc1cc(C(C#N)=O)ccc1O	0.09701492537313433	0.12149532710280374	0.09615384615384616	0.09803921568627451	0.12745098039215685	0.08653846153846154
COc1ccc(-c2cc(=O)c3c(O)cc(O)c(O[C@@H]4O[C@H](CO)[C@@H](O)[C@@H](O)[C@@H]4O[C@@H]4O[C@@H](C)[C@@H](O)[C@@H](O)[C@@H]4O)c3o2)cc1OC	0.11214953271028037	0.1164021164021164	0.12637362637362637	0.12777777777777777	0.11956521739130435	0.11475409836065574
CC[C@@H]1OC(=O)C(C)=C1C	0.05223880597014925	0.07547169811320754	0.125	0.1276595744680851	0.06862745098039216	0.08080808080808081
COc1cc(O)c2c(c1)C(=O)c1cc(O)cc(O[C@@H]3O[C@@H](CO[C@@H]4O[C@@H](C)[C@@H](O)[C@@H](O)[C@@H]4O)[C@@H](O)[C@@H](O)[C@@H]3O)c1C2=O	0.10096153846153846	0.09782608695652174	0.1329479768786127	0.13450292397660818	0.1005586592178771	0.1206896551724138
CC(=O)N[C@@H]1[C@H](O)O[C@@H](CO)[C@@H](O)[C@@H]1O[C@@H]1O[C@H](CO)[C@H](O)[C@H](O)[C@H]1O	0.05747126436781609	0.060810810810810814	0.12686567164179105	0.12878787878787878	0.06293706293706294	0.12781954887218044
O=C(O)/C=C/c1ccccc1	0.14960629921259844	0.14423076923076922	0.0761904761904762	0.07766990291262135	0.2127659574468085	0.08737864077669903
O=C(O)c1ccc(O)cc1Nc1ccccc1	0.24427480916030533	0.15254237288135594	0.0743801652892562	0.07563025210084033	0.24761904761904763	0.08403361344537816
CC(C)=CCOc1ccc(CCCNC(=O)c2ccccc2)cc1	0.24324324324324326	0.13768115942028986	0.10218978102189781	0.1037037037037037	0.23577235772357724	0.1111111111111111
CC1=CC(=O)OCCO1	0.037037037037037035	0.046296296296296294	0.09183673469387756	0.09375	0.04854368932038835	0.04950495049504951
Nc1c(C(=O)N2CCOCC2)cc(-c2ccc(-c3ccccc3)nn2)nc1-c1ccccc1	0.28484848484848485	0.1419753086419753	0.0718562874251497	0.07272727272727272	0.19205298013245034	0.047058823529411764
C=CC(C)(C)c1cc2c(O)c3c(c(C(C)(C)C=C)c2oc1=O)OC(C)(C)[C@@H](O)[C@@H]3O	0.08426966292134831	0.11409395973154363	0.1267605633802817	0.09722222222222222	0.1103448275862069	0.08163265306122448
CC(C)=CCO[C@H]1O[C@@H](CO[C@@H]2OC[C@@H](O)[C@@H](O)[C@@H]2O)[C@@H](O)[C@@H](O)[C@@H]1O	0.04519774011299435	0.06040268456375839	0.1259259259259259	0.12781954887218044	0.0625	0.12686567164179105
CNc1ccc(NCCOc2ccc(C#N)cc2)cc1	0.16891891891891891	0.11450381679389313	0.06870229007633588	0.06976744186046512	0.175	0.061068702290076333
CCCCC/C=C\C/C=C\CCCCCCCCCCCC(=O)OC[C@H](COC(=O)CCCCCCC/C=C\CCCCCCCC)OC(=O)CCCCCCC/C=C\CCCC	0.0456140350877193	0.050387596899224806	0.04743083003952569	0.052	0.0390625	0.06882591093117409
CCOc1ccc([C@@H]2NCCc3c2[nH]c2ccccc32)cc1	0.16883116883116883	0.11678832116788321	0.08888888888888889	0.09022556390977443	0.23333333333333334	0.07352941176470588
CC1(C)C(=O)CC[C@]2(C)[C@@H]1CC[C@]13C=C[C@](C)(C1)C(=O)C[C@@H]23	0.04790419161676647	0.07246376811594203	0.136	0.13821138211382114	0.051470588235294115	0.08461538461538462
O=c1c(O[C@H]2O[C@H](CO)[C@@H](O)[C@H](O)[C@@H]2O)c(-c2ccc(O)cc2)oc2cc(O)cc(O)c12	0.14689265536723164	0.14285714285714285	0.1111111111111111	0.11258278145695365	0.16326530612244897	0.1118421052631579
Cc1cc2c(c(C)c1CCO)C(=O)[C@@H](C)[C@@H]2O	0.10344827586206896	0.1271186440677966	0.13392857142857142	0.13636363636363635	0.13274336283185842	0.125
CC(=O)CCc1ccc(O[C@H]2O[C@@H](COC(=O)/C=C/c3ccc(O)cc3)[C@@H](O)[C@@H](O)[C@@H]2OC(=O)c2cc(O)c(O)c(O)c2)cc1	0.19402985074626866	0.15135135135135136	0.125	0.12637362637362637	0.18181818181818182	0.14444444444444443
COC(=O)c1ccccc1O[C@@H]1O[C@@H](CO)[C@@H](O)[C@@H](O)[C@H]1O	0.12903225806451613	0.12121212121212122	0.15447154471544716	0.15702479338842976	0.16260162601626016	0.1652892561983471
CCCCCCCCCCCCCCCCCCCCCC(=O)OC[C@H](COC(=O)CCCCCCCCCCCCCCC)OC(=O)CCCCCCCCCCCCCCCCC	0.044673539518900345	0.041353383458646614	0.04633204633204633	0.05078125	0.030303030303030304	0.06719367588932806
O=C(O)[C@@]1(O)Cc2ccccc21	0.13846153846153847	0.1308411214953271	0.09523809523809523	0.0970873786407767	0.1836734693877551	0.10679611650485436
O[C@H]1OC[C@@H]2[C@@H](c3ccccc3)OC[C@H]21	0.10416666666666667	0.06451612903225806	0.11504424778761062	0.11711711711711711	0.11403508771929824	0.09649122807017543
COc1cc(CCC(=O)/C=C/CCC=C(C)C)ccc1O	0.12337662337662338	0.14960629921259844	0.12903225806451613	0.13114754098360656	0.14634146341463414	0.13934426229508196
Nc1ccccc1/N=N/c1ccccc1	0.19548872180451127	0.09090909090909091	0.04132231404958678	0.04201680672268908	0.17592592592592593	0.03305785123966942
COc1cc(O)ccc1C(=O)/C=C/c1ccccc1	0.19014084507042253	0.16393442622950818	0.088	0.08943089430894309	0.25688073394495414	0.08
CC(C)[C@](O)(c1ccccc1)c1ccccc1	0.26356589147286824	0.13333333333333333	0.0743801652892562	0.0847457627118644	0.22429906542056074	0.075
CC1(C)O[C@@H]2C[C@H]3[C@@H]4CCC5=CC(=O)C=C[C@]5(C)[C@@]4(F)[C@@H](O)C[C@]3(C)[C@]2(C(=O)CO)O1	0.08152173913043478	0.10967741935483871	0.19424460431654678	0.19708029197080293	0.0915032679738562	0.15384615384615385
NCCC[C@@H](N)CC(=O)N[C@H](CCC(N)=O)C(=O)O	0.11486486486486487	0.09523809523809523	0.06451612903225806	0.0743801652892562	0.08130081300813008	0.14912280701754385
C=C1C(=O)O[C@@H]2C/C(C)=C\CC/C(C)=C/[C@H](OC(C)=O)[C@H]12	0.075	0.09848484848484848	0.21929824561403508	0.22321428571428573	0.08527131782945736	0.15
COc1cc(Cc2cnc(N)nc2N)cc(OC)c1OC	0.08125	0.12307692307692308	0.07692307692307693	0.078125	0.09302325581395349	0.06923076923076923
CCOP(=O)(OCC)[C@]1(C)Oc2ccc(OC)cc2O1	0.08280254777070063	0.1171875	0.12295081967213115	0.125	0.104	0.0967741935483871
OC[C@@H]1O[C@H](O[C@H]2[C@@H](O)[C@@H](O)[C@@H](O)O[C@@H]2CO)[C@@H](O)[C@@H](O)[C@@H]1O	0.029239766081871343	0.034722222222222224	0.1	0.1015625	0.03597122302158273	0.10077519379844961
O=C1N[C@H](Cc2c[nH]c3ccccc23)C(=O)N[C@H]1Cc1ccccc1	0.22077922077922077	0.1258741258741259	0.08391608391608392	0.0851063829787234	0.20930232558139536	0.06944444444444445
O=C(N[C@H]1CC[C@@H](Cc2ccc(O)cc2)C1)c1ccc(O)cc1	0.1830065359477124	0.1323529411764706	0.12121212121212122	0.12307692307692308	0.192	0.10526315789473684
C[N+]1(C[C@H]2COC(=O)c3ccccc3N2)CCCC1	0.1038961038961039	0.0916030534351145	0.11382113821138211	0.11570247933884298	0.13114754098360656	0.07086614173228346
O=C1c2cccc3ccc(-c4ccc(O)c(O)c4)c(c23)[C@@H](O)[C@H]1O	0.1895424836601307	0.14814814814814814	0.07971014492753623	0.08088235294117647	0.21951219512195122	0.08823529411764706
COc1cc([S@@](C)=O)ccc1O	0.08888888888888889	0.1111111111111111	0.09615384615384616	0.09803921568627451	0.11650485436893204	0.08653846153846154
O=c1[nH]c2ccccc2n1C1CCN(CCCCCCN2c3ccccc3Cc3ccccc32)CC1	0.23333333333333334	0.09550561797752809	0.08	0.08092485549132948	0.1875	0.06818181818181818
CN1C[C@@H](CS(=O)(=O)O)C2=Nc3ccccc3CSc3nccc321	0.13664596273291926	0.14705882352941177	0.0948905109489051	0.0962962962962963	0.16153846153846155	0.07971014492753623
CCCCCC/C=C\C/C=C\CCCCCCCC(=O)OC[C@H](COC(=O)CCCCCCCCCCCCCCCCCCCCC)OC(=O)CCCCCCCCCCCCCCCCCCC	0.042483660130718956	0.04659498207885305	0.043795620437956206	0.04797047970479705	0.036101083032490974	0.06343283582089553
CCC(=O)N1C(=O)C=C(C)/C1=N\c1ccc(O)c(OC)c1	0.1390728476821192	0.1693548387096774	0.13934426229508196	0.14166666666666666	0.16666666666666666	0.12195121951219512
CC(C)NC(=O)N(CCO)CCCOC(=O)OCCCCCNC(=O)c1ccccc1	0.18823529411764706	0.13636363636363635	0.09740259740259741	0.11333333333333333	0.1564625850340136	0.14285714285714285
COc1c(O)cc2c(c1O)C(=O)/C(C)=C/C(=O)/C=C/CC(=O)[C@H](C)C(C)(C)Oc1ccc(C)cc1C2=O	0.12631578947368421	0.12650602409638553	0.12422360248447205	0.11875	0.13043478260869565	0.0975609756097561
COC(=O)N1CCc2cc(OC)c(OC)c3c2[C@@H]1Cc1ccc(OC)cc1-3	0.12352941176470589	0.1310344827586207	0.12857142857142856	0.13043478260869565	0.1357142857142857	0.09027777777777778
O=C(O)[C@@H]1CCCN1C(=O)NCc1ccc(O)cc1	0.1506849315068493	0.14634146341463414	0.125	0.1271186440677966	0.15254237288135594	0.13559322033898305
CCn1c(=O)c(-c2ccc(O)cc2)c2cc(N3CCN(CCN(C)CCOC)CC3)nc21	0.1638418079096045	0.17763157894736842	0.12337662337662338	0.125	0.16778523489932887	0.10967741935483871
CCc1cccc(NC(=O)c2ccc(F)cc2)c1	0.27692307692307694	0.19827586206896552	0.09016393442622951	0.09166666666666666	0.28846153846153844	0.08196721311475409
NS(=O)(=O)Nc1ccc(-c2ccccc2)cc1	0.26356589147286824	0.1623931623931624	0.056910569105691054	0.05785123966942149	0.2358490566037736	0.04878048780487805
O=C(/C=C/c1ccc(O)cc1)OC[C@@H]1O[C@@H](Oc2cc(O)c3c(c2)O[C@H](c2ccc(O)c(O)c2)CC3=O)[C@@H](O)[C@H](O)[C@H]1O	0.15763546798029557	0.1366120218579235	0.1348314606741573	0.13636363636363635	0.18023255813953487	0.11666666666666667
CC(C)C[C@@H]1c2c(O)c(C=O)c(O)c(C=O)c2O[C@]2(C)C=C[C@H](C(C)C)C[C@H]12	0.1111111111111111	0.17266187050359713	0.145985401459854	0.15671641791044777	0.14492753623188406	0.14705882352941177
CCNC[C@H]1CCN(c2ccc(F)cc2)C1	0.15	0.16521739130434782	0.11304347826086956	0.11504424778761062	0.1834862385321101	0.08547008547008547
CC(=C\C(=O)O)/C=C/C=C/C1=C(C)CCCC1(C)C	0.0641025641025641	0.112	0.10833333333333334	0.11016949152542373	0.09836065573770492	0.09090909090909091
CC1=CC(=O)[C@@H]2O[C@@]3(C[C@H](C)[C@@H](O)O3)[C@@]1(O)C2(C)C	0.050955414012738856	0.078125	0.14782608695652175	0.1504424778761062	0.064	0.11965811965811966
C[C@@H]1CC[C@@H]2[C@@H]1[C@@H]1CC[C@@H]2C1(C)C	0.013422818791946308	0.024793388429752067	0.11320754716981132	0.11538461538461539	0.017094017094017096	0.09345794392523364
CC(=O)c1ccc(O[C@@H]2O[C@@H](CO)[C@@H](O)[C@@H](O)[C@H]2O)c(CCO)c1	0.1111111111111111	0.125	0.16666666666666666	0.1693548387096774	0.1297709923664122	0.1774193548387097
COc1ccc(/C=C/C(=O)c2ccc(OC)c(OC)c2)cc1	0.14935064935064934	0.171875	0.09090909090909091	0.09230769230769231	0.2184873949579832	0.08333333333333333
Fc1ccc(C2=CCN2)cc1	0.168	0.20202020202020202	0.056074766355140186	0.05714285714285714	0.22580645161290322	0.04672897196261682
C=CCc1ccc(O[C@@H]2O[C@@H](CO)[C@@H](O)[C@@H](O)[C@@H]2O)cc1	0.0949367088607595	0.12307692307692308	0.12903225806451613	0.13114754098360656	0.128	0.13934426229508196
CC1=C(O)[C@@H]2O[C@]3(O)C(=O)C[C@@H](C)[C@H]4C[C@H]5OC(=O)C=C1[C@@]5(C)[C@H]2[C@@]43C	0.06936416184971098	0.09722222222222222	0.17829457364341086	0.18110236220472442	0.07746478873239436	0.12686567164179105
C[C@@H]1[C@H]2C3=CC[C@@H]4[C@@]5(C)CC[C@@H](O)C(C)(C)[C@@H]5CC[C@@]4(C)[C@@]3(C)CC[C@@]2(C(=O)O)CC[C@@]1(C)O	0.05641025641025641	0.0783132530120482	0.13815789473684212	0.13245033112582782	0.06748466257668712	0.13157894736842105
COC(=O)CN1C(=O)c2ccccc2C1=O	0.15217391304347827	0.14782608695652175	0.11504424778761062	0.11711711711711711	0.18691588785046728	0.09649122807017543
Cc1coc2c1C(=O)C(=O)c1c-2ccc2c1CCC[C@@]2(C)CO	0.12578616352201258	0.1259259259259259	0.12307692307692308	0.125	0.13076923076923078	0.08208955223880597
CN(Cc1ccccc1)C(=O)[C@H](O)c1ccccc1	0.2706766917293233	0.16393442622950818	0.088	0.09836065573770492	0.23423423423423423	0.0975609756097561
C=C(CO)C(=O)OC[C@H]1O[C@@H](Oc2cc3c(cc2O)/[N+](=C/c2ccc(O)c(OC)c2)C3=O)[C@H](O)[C@H](O)[C@H]1O	0.13471502590673576	0.13609467455621302	0.13414634146341464	0.13580246913580246	0.1402439024390244	0.1419753086419753
C[C@@H]1CC[C@]2(C(=O)O)CC[C@@]3(C)C(=CC[C@@H]4[C@@]5(C)C[C@@H](O)[C@@H](O)[C@@](C)(CO)[C@@H]5CC[C@]43C)[C@@H]2[C@]1(C)O	0.06030150753768844	0.08235294117647059	0.14838709677419354	0.14285714285714285	0.0718562874251497	0.14193548387096774
C[C@@H]1O[C@@H](O[C@@H]2[C@H](O)[C@H](O)[C@H](CO)O[C@H]2Oc2c(-c3ccc(O)c(O)c3)oc3cc(O)cc(O)c3c2=O)[C@@H](O)[C@@H](O)[C@@H]1O	0.11004784688995216	0.10810810810810811	0.11797752808988764	0.11931818181818182	0.11731843575418995	0.10614525139664804
Oc1ccc2c(c1)O[C@H]1c3ccc(O)c(O)c3OC[C@H]21	0.12418300653594772	0.1328125	0.0859375	0.0873015873015873	0.14754098360655737	0.078125
CCCC[C@H](O)[C@@H]1CC(=O)N1	0.07462686567164178	0.07339449541284404	0.12121212121212122	0.13541666666666666	0.07692307692307693	0.13402061855670103
O=C(O)CC(=O)OC[C@@H]1O[C@@H](n2cnc3c(NC(=O)c4ccccc4)ncnc32)[C@H](O)[C@@H]1O	0.20930232558139536	0.15286624203821655	0.12179487179487179	0.12337662337662338	0.1891891891891892	0.152317880794702
CC(C)N1CCN(CCc2ccccc2)CC1	0.16312056737588654	0.11382113821138211	0.09166666666666666	0.11206896551724138	0.1891891891891892	0.09243697478991597
CCCC/C=C\CCCCCCCC(=O)OC[C@H](COC(=O)CCCCCCC/C=C\CCCCCCCC)OC(=O)CCCCCCCCCCCCCCCCCCCCC	0.0456140350877193	0.050387596899224806	0.04743083003952569	0.052	0.0390625	0.06882591093117409
CCCC[C@H](OP(=O)(O)O)C(=O)O	0.1044776119402985	0.11009174311926606	0.10576923076923077	0.1188118811881188	0.10476190476190476	0.16326530612244897
CC(C)=CCc1c(O)ccc(C(=O)O)c1O	0.13768115942028986	0.17117117117117117	0.09734513274336283	0.0990990990990991	0.1792452830188679	0.12844036697247707
COc1cc(OC)cc(C(=O)Nc2ccc(Cl)cc2)c1	0.1875	0.14285714285714285	0.08661417322834646	0.088	0.17796610169491525	0.07874015748031496
Cn1cc(-c2ccccc2)nc2c(-c3ccccc3)c(C#N)nc12	0.2937062937062937	0.15328467153284672	0.0410958904109589	0.041666666666666664	0.21428571428571427	0.03424657534246575
COc1ccc([C@H]2OC[C@H]3[C@@H](c4ccc5c(c4)OCO5)OC[C@H]23)cc1OC	0.10227272727272728	0.10596026490066225	0.1103448275862069	0.11188811188811189	0.125	0.08108108108108109
C=C(C)[C@@H]1CC[C@@H](C)C2=C(C1)[C@H](C)CC2=O	0.046357615894039736	0.06504065040650407	0.1574074074074074	0.16037735849056603	0.058823529411764705	0.09734513274336283
C=C1CC[C@@H](O)[C@]2(C)CC[C@H]3C(C)(C)[C@@H](O)CC[C@@H]3[C@@]12C	0.030120481927710843	0.051094890510948905	0.11290322580645161	0.11475409836065574	0.03731343283582089	0.096
Cc1ccccc1NC(=O)NC(=O)CCNC(=O)c1ccccc1	0.2620689655172414	0.1386861313868613	0.08695652173913043	0.08823529411764706	0.1984126984126984	0.09558823529411764
COc1cc(-c2cc(=O)c3c(O)cc(O[C@@H]4O[C@H](CO)[C@@H](O)[C@@H](O)[C@@H]4O)c(OC)c3o2)ccc1O	0.12834224598930483	0.12883435582822086	0.11949685534591195	0.12101910828025478	0.14012738853503184	0.12025316455696203
NCCC(=O)OC[C@H]1CCCNC(=O)c2ccccc21	0.13157894736842105	0.11538461538461539	0.1487603305785124	0.15126050420168066	0.14754098360655737	0.11290322580645161
NCc1ccc(Cl)cc1	0.08527131782945736	0.10784313725490197	0.0594059405940594	0.06060606060606061	0.1134020618556701	0.04950495049504951
O=C(OC[C@@H]1O[C@](CO)(O[C@@H]2O[C@H](CO)[C@H](O)[C@H](O)[C@@H]2O)[C@@H](O)[C@@H]1O)c1cc(O)c(O)c(O)c1	0.07853403141361257	0.08484848484848485	0.13815789473684212	0.14	0.0875	0.13157894736842105
BrCc1cc(C2CC2)ccc1	0.07352941176470588	0.08181818181818182	0.08653846153846154	0.08823529411764706	0.09615384615384616	0.06666666666666667
C=CCc1cc(O)c(OC)c(O[C@H]2O[C@@H](CO)[C@@H](O)[C@@H](O)[C@H]2O)c1	0.07142857142857142	0.09285714285714286	0.12213740458015267	0.12403100775193798	0.0962962962962963	0.13178294573643412
CCCCC/C=C\C/C=C\C/C=C\C/C=C\CCCC(=O)O[C@@H](COC(=O)CCCCC/C=C\C/C=C\C/C=C\C/C=C\CCCCC)COC(=O)CCC	0.04980842911877394	0.05555555555555555	0.05240174672489083	0.05752212389380531	0.04310344827586207	0.07623318385650224
C=C1[C@H](OC(C)=O)CC[C@@]2(C)[C@@H]1CC[C@]13C[C@H](CC[C@@H]12)[C@](C)(O)C3	0.040229885057471264	0.0547945205479452	0.1297709923664122	0.13178294573643412	0.04929577464788732	0.11363636363636363
O=C1[C@H](O[C@@H]2O[C@@H](CO)[C@@H](O)[C@@H](O)[C@@H]2O)Oc2ccccc2N1O	0.11728395061728394	0.1	0.14728682170542637	0.14960629921259844	0.14615384615384616	0.13076923076923078
C=C(CC[C@H](O)C(C)(C)O)[C@@H](O)CO[C@@H]1O[C@H](CO)[C@@H](O)[C@H](O)[C@H]1O	0.09090909090909091	0.0851063829787234	0.13953488372093023	0.12403100775193798	0.08823529411764706	0.18699186991869918
Cc1cc(C#N)c(Oc2ccc(-c3ccccc3)cc2)c(C)c1	0.26573426573426573	0.14074074074074075	0.05714285714285714	0.057971014492753624	0.24166666666666667	0.05
COc1cc([C@@H]2O[C@@H](c3ccc(OC)c(OC)c3)[C@@H](CO)[C@@H]2CO[C@@H]2O[C@@H](CO)[C@@H](O)[C@@H](O)[C@@H]2O)cc(OC)c1O	0.10679611650485436	0.11666666666666667	0.14035087719298245	0.14201183431952663	0.11363636363636363	0.12790697674418605
C=C1CC[C@@H](O)[C@]2(C)CC[C@H](C(C)(C)O)C[C@H]12	0.03225806451612903	0.047244094488188976	0.14414414414414414	0.11607142857142858	0.04065040650406504	0.10526315789473684
C=C(C)[C@H](CC)CC[C@@H](C)[C@H]1CC[C@H]2[C@@H]3CC=C4C[C@@H](O[C@@H]5O[C@@H](CO)[C@@H](O)[C@@H](O)[C@@H]5O)CC[C@]4(C)[C@H]3CC[C@@]21C	0.07547169811320754	0.08064516129032258	0.16071428571428573	0.17682926829268292	0.07103825136612021	0.1686746987951807
C[C@]12CCC[C@@](C)(CO)[C@@H]1CC[C@@]13C[C@H](C(=O)O)[C@H](CC[C@H]21)[C@](O)(CO)C3	0.06179775280898876	0.0728476821192053	0.10638297872340426	0.1079136690647482	0.07534246575342465	0.12318840579710146
CC[C@H](C)[C@@H]1NC(=O)[C@@H]2CCCN2C1=O	0.0684931506849315	0.075	0.12844036697247707	0.16346153846153846	0.0782608695652174	0.11926605504587157
CC1=C2C[C@@]3(C)[C@@H](CC[C@H](O)CC(C)(C)O)CC[C@@H]3C[C@@]2(C)[C@@H]1C	0.0783132530120482	0.09352517985611511	0.1774193548387097	0.152	0.08088235294117647	0.16
O=C(/C=C/c1ccc(O)c(O)c1)O[C@H]1O[C@H](CO)[C@@H](O)[C@H](O)[C@@H]1O	0.09090909090909091	0.13333333333333333	0.1484375	0.15079365079365079	0.13846153846153847	0.15873015873015872
C=C/C(C)=C/C[C@@H]1C(=C)CC[C@@H]2C(C)(C)[C@@H](O)[C@H](O)C[C@]12C	0.04216867469879518	0.08148148148148149	0.12903225806451613	0.13114754098360656	0.06818181818181818	0.112
CC1=C2C[C@]3(C)[C@@H](CC[C@@H](O)[C@@]2(C)C1=O)[C@@H](C)CC3(C)C	0.04294478527607362	0.06716417910447761	0.15126050420168066	0.1440677966101695	0.05343511450381679	0.0967741935483871
COC(=O)[C@@]1(OC(C)=O)C[C@]23CC[C@@H]4[C@](C)(O)CCC[C@]4(C)[C@H]2CC[C@H]1C3	0.05	0.058823529411764705	0.11428571428571428	0.11594202898550725	0.039735099337748346	0.10714285714285714
CC1(C)[C@H]2CC[C@@]3(C)[C@H](CC=C4[C@@H]5C[C@](C)(C(=O)O)CC[C@]5(C(=O)O)CC[C@]43C)[C@]2(C)CC[C@H]1O	0.07179487179487179	0.08333333333333333	0.1282051282051282	0.12258064516129032	0.06626506024096386	0.13636363636363635
COc1cc(O)cc2oc(-c3ccc(O)c(O)c3)c(O[C@@H]3O[C@H](C)[C@@H](O)[C@@H](O)[C@@H]3O)c(=O)c12	0.12637362637362637	0.12658227848101267	0.12418300653594772	0.12582781456953643	0.13815789473684212	0.125
CC(C)(C)[C@H](NC(=O)c1nn(CCCCCF)c2ccccc12)C(N)=O	0.2	0.15217391304347827	0.13333333333333333	0.11851851851851852	0.2125984251968504	0.14285714285714285
O=C(CSc1nc2ccccc2c(=O)[nH]1)N[C@@H](Cc1ccccc1)C(=O)O	0.2631578947368421	0.17857142857142858	0.08904109589041095	0.0979020979020979	0.24031007751937986	0.1048951048951049
C=C1[C@@H]2C[C@H](OC(C)=O)[C@H]3[C@]4(C)[C@@H](O)C[C@H](O)C(C)(C)[C@H]4C(=O)[C@@H](OC(C)=O)[C@@]3(C2)[C@@H]1OC(C)=O	0.06153846153846154	0.07784431137724551	0.2	0.19444444444444445	0.05421686746987952	0.15333333333333332
O=c1c(O[C@@H]2O[C@H](CO)[C@@H](O)[C@H](O)[C@@H]2O)c(-c2ccc(O)c(O)c2)oc2cc(O)c(O)c(O)c12	0.11290322580645161	0.11801242236024845	0.10828025477707007	0.10967741935483871	0.12179487179487179	0.10897435897435898
Cc1cc(=O)c2c(C(=O)O)cc(O[C@H]3O[C@@H](CO)[C@@H](O)[C@@H](O)[C@@H]3O)cc2o1	0.11242603550295859	0.13380281690140844	0.15671641791044777	0.1590909090909091	0.13043478260869565	0.16666666666666666
C[C@@H]1CC[C@H]2[C@](C)(CC[C@@H](O)[C@@]2(C)CO)[C@@]12CC[C@@](C)(C(=O)O)O2	0.05917159763313609	0.08571428571428572	0.140625	0.14285714285714285	0.072992700729927	0.1328125
CC1(C)C[C@H]2C3=CC[C@@H]4[C@@]5(C)CC[C@@H](O)[C@@](C)(C=O)[C@@H]5CC[C@@]4(C)[C@@]3(C)C[C@H](O)[C@@]2(CO)[C@@H](O)[C@@H]1O	0.04455445544554455	0.06976744186046512	0.1337579617834395	0.1282051282051282	0.05917159763313609	0.11320754716981132
CCCCCC/C=C\CCCCCCCC(=O)OC[C@@H](COC(=O)CCCC/C=C\C/C=C\C/C=C\CCCCC)OC(=O)CCCCCCCCCCCCCCCCCCC	0.0456140350877193	0.050387596899224806	0.04743083003952569	0.052	0.0390625	0.06882591093117409
CC(=O)c1ccc2c(c1)C(=O)c1c(O)cccc1C2=O	0.18055555555555555	0.1721311475409836	0.096	0.0975609756097561	0.2	0.07936507936507936
CC(C)=CCO[C@@H]1O[C@@H](CO)[C@@H](O)[C@@H](O)[C@@H]1O	0.05263157894736842	0.07258064516129033	0.12389380530973451	0.12612612612612611	0.07563025210084033	0.14545454545454545
COC(=O)[C@H](C)C1=C[C@@]2(C)CC[C@@H](O)[C@@](C)(O)[C@@H]2CC1=O	0.08280254777070063	0.1171875	0.1810344827586207	0.21621621621621623	0.09523809523809523	0.1623931623931624
CC1=C2C3=CC[C@@H]4[C@@]5(C)CC[C@@H](O)C(C)(C)[C@@H]5CC[C@@]4(C)[C@@]3(C)CC[C@@]2(C)CC[C@@H]1C	0.036458333333333336	0.05521472392638037	0.12162162162162163	0.11564625850340136	0.04375	0.08552631578947369
COc1ccc(/C=C/C(=O)O)cc1OC	0.10638297872340426	0.16216216216216217	0.10810810810810811	0.11009174311926606	0.16981132075471697	0.10909090909090909
C/C=C/c1ccc(OC)c(OC)c1	0.07092198581560284	0.12727272727272726	0.08256880733944955	0.08411214953271028	0.12264150943396226	0.07339449541284404
CCCCC/C=C\C/C=C\C/C=C\CCCCCCC(=O)OC[C@@H](COC(=O)CCCCCCCCCCCCC/C=C\CCCCCCCC)OC(=O)CCCCCCCCCCCCC	0.04377104377104377	0.04814814814814815	0.045283018867924525	0.04961832061068702	0.03731343283582089	0.06563706563706563
COc1cc(-c2cc(=O)c3cc(O)c(O)c(OC)c3o2)cc(OC)c1OC	0.10526315789473684	0.125	0.09859154929577464	0.1	0.12142857142857143	0.0763888888888889
CCCCOC(=O)C1=C(C)NC2=C(C(=O)C[C@H](c3ccc(Cl)cc3)C2)[C@@H]1c1ccc(O)c(OC)c1	0.17032967032967034	0.14814814814814814	0.15384615384615385	0.15584415584415584	0.17532467532467533	0.12578616352201258
CO[C@]12C[C@@H](COC(=O)c3ccccc3)[C@@]3(C)C(=O)O[C@]3(OC)[C@H]1CC[C@@H]1[C@@H]2CC[C@@]2(C)[C@H](C)CCCC(C)(C)[C@@H]2O1	0.10476190476190476	0.09042553191489362	0.16374269005847952	0.1588235294117647	0.10497237569060773	0.11235955056179775
CN(C)C[C@@H]1CC[N+]2=C(C1)/C(=C1\C(=O)NC(=O)\C1=C1\C=[N+](C)c3ccccc31)C(=O)c1ccccc12	0.18579234972677597	0.1377245508982036	0.10179640718562874	0.10303030303030303	0.16352201257861634	0.07017543859649122
C=C(CC[C@H](C)[C@H]1CC[C@@]2(C)[C@@H]3CC[C@H]4C(C)(C)[C@H](O)CC[C@@]45C[C@]35CC[C@]12C)[C@H](C)C(=O)O	0.08376963350785341	0.0975609756097561	0.12258064516129032	0.13157894736842105	0.08695652173913043	0.1456953642384106
O=Cc1ccc(C2CNCC2)nc1	0.05517241379310345	0.08620689655172414	0.09090909090909091	0.09259259259259259	0.08035714285714286	0.0625
O=c1c(O[C@@H]2O[C@@H](CO)[C@@H](O)[C@H](O)[C@@H]2O[C@@H]2OC[C@@H](O)[C@@H](O)[C@@H]2O)c(-c2ccc(O)cc2)oc2cc(O)cc(O)c12	0.12871287128712872	0.12290502793296089	0.11428571428571428	0.11560693641618497	0.13953488372093023	0.10227272727272728
N[C@H](COc1cncc2c1ncn2[C@@H]1O[C@H](CO)[C@@H](O)[C@H]1O)C(=O)O	0.10179640718562874	0.12949640287769784	0.13533834586466165	0.14615384615384616	0.13432835820895522	0.16279069767441862
CCCCCC/C=C\C/C=C\CCCCCCCC(=O)OC[C@H](COC(=O)CCCCCCCCC/C=C\CCCCCC)OC(=O)CCCCCCCCCCCCCCCCCCC	0.04421768707482993	0.04868913857677903	0.04580152671755725	0.05019305019305019	0.03773584905660377	0.06640625
CC(=O)CCc1ccc(O[C@@H]2O[C@@H](CO)[C@@H](O)[C@@H](O)[C@@H]2OC(=O)c2cc(O)c(O)c(O)c2)cc1	0.16201117318435754	0.15286624203821655	0.1513157894736842	0.15333333333333332	0.16556291390728478	0.17567567567567569
CC[C@@](C)(C#N)O[C@@H]1O[C@@H](CO[C@@H]2O[C@@H](CO)[C@@H](O)[C@@H](O)[C@@H]2O)[C@@H](O)[C@@H](O)[C@@H]1O	0.043478260869565216	0.04430379746835443	0.14388489208633093	0.12142857142857143	0.0457516339869281	0.12056737588652482
Nc1nc2c(ncn2[C@H]2O[C@@H](CO[P@](=O)(O)O[P@](=O)(O)OC[C@H]3O[C@@H](O)[C@@H](O)[C@H](OP(=O)(O)O)[C@@H]3O)[C@@H](O)[C@H]2O)c(=O)[nH]1	0.059907834101382486	0.0855614973262032	0.10674157303370786	0.10795454545454546	0.06451612903225806	0.09497206703910614
CCCCCCCCCCCCCCCCCCCCCCCCCCCCCCCCCO	0.028708133971291867	0.021739130434782608	0.03409090909090909	0.034482758620689655	0.0223463687150838	0.046242774566473986
O=C(OCCN1CCCCC1)N(CCc1ccccc1)CC1CC1	0.1419753086419753	0.0896551724137931	0.10948905109489052	0.1111111111111111	0.13333333333333333	0.11029411764705882
CC/C=C\C/C=C\C/C=C\C/C=C\C/C=C\CCCC(=O)OC[C@H](COC(=O)CCCCCCCCCCC/C=C\C/C=C\CCCCC)OC(=O)CCCCCC	0.04814814814814815	0.053497942386831275	0.05042016806722689	0.05531914893617021	0.04149377593360996	0.07327586206896551
C[C@@H](O)[C@H](NC(=O)c1ccccc1)C(=O)N1CCC(O)(C)CC1	0.2108843537414966	0.14393939393939395	0.10687022900763359	0.12598425196850394	0.19672131147540983	0.152
COc1cc(CO)cc(C(=O)Nc2ccccc2C(=O)O)c1	0.2222222222222222	0.15503875968992248	0.1	0.1015625	0.22033898305084745	0.12698412698412698
OC[C@@H]1O[C@H](O)[C@@H](O)[C@@H](O)[C@@H]1O[C@@H]1O[C@@H](CO)[C@@H](O)[C@@H](O)[C@@H]1O	0.029239766081871343	0.034722222222222224	0.1	0.1015625	0.03597122302158273	0.10077519379844961
C[C@H](NC(=O)[C@H](N)CC(=O)O)NC(=O)O	0.13333333333333333	0.14545454545454545	0.061946902654867256	0.08256880733944955	0.1308411214953271	0.16666666666666666
C=C1C(=O)O[C@@H]2/C=C(\C)CC/C=C(/C(=O)O[C@H]3O[C@@H](CO)[C@@H](O)[C@@H](O)[C@@H]3O)C[C@@H]12	0.08379888268156424	0.09868421052631579	0.2196969696969697	0.2230769230769231	0.0945945945945946	0.1678832116788321
C/C(=C\CNc1ncnc2c1ncn2[C@@H]1O[C@@H](COP(=O)(O)O)[C@@H](O)[C@@H]1O)CO	0.0893854748603352	0.10526315789473684	0.125	0.1267605633802817	0.10135135135135136	0.13380281690140844
CCCC/C=C\C/C=C\CCCCCCCCCC(=O)OC[C@H](COC(=O)CCCCCCC/C=C\C/C=C\CCCC)OC(=O)CCCCCCCCCCCCCCCCCCCCC	0.04377104377104377	0.04814814814814815	0.045283018867924525	0.04961832061068702	0.03731343283582089	0.06563706563706563
CC[C@@H](O)/C=C/C=C\C/C=C/C=C/C(=O)N[C@@H](CCC(=O)O)C(C)C	0.1509433962264151	0.17293233082706766	0.08695652173913043	0.11278195488721804	0.16153846153846155	0.20161290322580644
COc1cc(C)c(C(=O)OCCc2ccccc2)c(OC)c1	0.18791946308724833	0.1450381679389313	0.1076923076923077	0.109375	0.20833333333333334	0.1
NC(=O)C[C@@H](N)C(=O)O	0.0873015873015873	0.0891089108910891	0.061224489795918366	0.07368421052631578	0.08247422680412371	0.11956521739130435
C[C@](O)(CS(=O)(=O)O)CC(=O)O	0.09090909090909091	0.15841584158415842	0.09900990099009901	0.07920792079207921	0.10891089108910891	0.12244897959183673
C=Cc1nccnc1	0.029850746268656716	0.0673076923076923	0.039603960396039604	0.04040404040404041	0.04950495049504951	0.04
C[C@@H]1O[C@@H](O[C@@H]2[C@@H](O)[C@H](O)[C@@H](CO)O[C@@H]2Oc2c(-c3ccc(O)cc3)oc3cc(O)cc(O)c3c2=O)[C@@H](O)[C@@H](O)[C@@H]1O	0.1330049261083744	0.12777777777777777	0.11931818181818182	0.1206896551724138	0.14450867052023122	0.10734463276836158
C=C1C[C@@]23C[C@H]1CC[C@@H]2[C@@]12CCC[C@@](C)(C(=O)O1)[C@H]2[C@H]3C(=O)OC	0.04597701149425287	0.05442176870748299	0.13740458015267176	0.13953488372093023	0.04895104895104895	0.0962962962962963
C=C1CC[C@@H](O)C/C1=C/C=C1\CCC[C@]2(C)[C@H]([C@H](C)CCCC(C)C)CC[C@@H]12	0.0782122905027933	0.10666666666666667	0.1347517730496454	0.15328467153284672	0.09523809523809523	0.11971830985915492
O=C(COc1ccc(Cl)cc1Cl)c1ccccc1[N+](=O)[O-]	0.16891891891891891	0.140625	0.08527131782945736	0.08661417322834646	0.20512820512820512	0.07751937984496124
Cn1c(=O)c2[nH]c(C#N)nc2nc(N)c1=O	0.06756756756756757	0.11016949152542373	0.05042016806722689	0.05128205128205128	0.07692307692307693	0.03333333333333333
CCCCC/C=C\C/C=C\C/C=C\C/C=C\CCCCCC(=O)O[C@@H](COC(=O)CCCCCCCCC/C=C\CCCCCCCC)COC(=O)CCCCCCCCCCCC	0.04513888888888889	0.04980842911877394	0.046875	0.05138339920948617	0.03861003861003861	0.068
Cc1ccccc1S(=O)(=O)C(=O)NC(C)(C)C	0.1357142857142857	0.17857142857142858	0.14545454545454545	0.11711711711711711	0.15454545454545454	0.09649122807017543
CCCCC/C=C\C/C=C\C/C=C\C/C=C\CCCCCC(=O)OC[C@H](COC(=O)CCCCCCCCCCCCCCCCCCC)OC(=O)CCCCCCCCC/C=C\C	0.04513888888888889	0.04980842911877394	0.046875	0.05138339920948617	0.03861003861003861	0.068
Cc1cc(O)c2c(c1)C(=O)c1cccc(O[C@H]3O[C@H](CO)[C@@H](O)[C@@H](O)[C@@H]3O)c1C2=O	0.13872832369942195	0.12582781456953643	0.1310344827586207	0.13286713286713286	0.14583333333333334	0.13194444444444445
CC/C=C\C[C@H](O)/C=C/C=C\C=C\[C@@H](O)C/C=C/C=C/C=C\CCC(=O)O	0.09770114942528736	0.1310344827586207	0.06040268456375839	0.0684931506849315	0.1357142857142857	0.13768115942028986
Cc1ccc(C)c(C(=O)OCCN2CCN(c3ccc(Cl)cc3)CC2)c1	0.16666666666666666	0.14084507042253522	0.11428571428571428	0.11594202898550725	0.1984732824427481	0.09154929577464789
Nc1nc2c([nH]c(=O)n2[C@@H]2O[C@H](CO)[C@@H](O)[C@H]2O)c(=O)[nH]1	0.075	0.09848484848484848	0.10317460317460317	0.10483870967741936	0.08527131782945736	0.09523809523809523
COC(=O)/C=C\c1cc(OC)ccc1	0.1	0.14414414414414414	0.1	0.10185185185185185	0.1619047619047619	0.09090909090909091
CC1(C)[C@H](O)[C@H](O)C[C@]2(C)[C@H]1CC[C@]13C=C[C@](C)(C1)C(=O)C[C@@H]32	0.047337278106508875	0.07142857142857142	0.152	0.15447154471544716	0.058394160583941604	0.1171875
C[C@H](CO[C@@H]1O[C@H](CO)[C@@H](O)[C@H](O)[C@H]1O)[C@H]1CC[C@H]([C@@H]2O[C@H](CO)[C@H](O)[C@H](O)[C@H]2O)[C@H]1CO	0.05154639175257732	0.047337278106508875	0.11764705882352941	0.1342281879194631	0.04878048780487805	0.13333333333333333
Cc1cc2c(cc1O)[C@@H](C)C(=O)C[C@@H]2C(C)C	0.0958904109589041	0.13675213675213677	0.14414414414414414	0.16822429906542055	0.12280701754385964	0.125
CCCCCCCC/C=C\CCCCCCCCCCCC(=O)OC[C@H](COC(=O)CCCCCCCCCCCCCCCCCCCCC)OC(=O)CCCCCCCCCCCCC	0.04377104377104377	0.04814814814814815	0.045283018867924525	0.04961832061068702	0.03731343283582089	0.06563706563706563
Nc1ccc(C(=O)O)cc1	0.11811023622047244	0.15	0.09	0.09183673469387756	0.15789473684210525	0.09090909090909091
O=C(O)Cc1c[nH]c2ccccc12	0.16030534351145037	0.14678899082568808	0.09174311926605505	0.09345794392523364	0.23711340206185566	0.102803738317757
O=C(CCl)NNC(=O)c1ccccc1	0.17557251908396945	0.10434782608695652	0.08035714285714286	0.08181818181818182	0.1509433962264151	0.10091743119266056
Oc1cc(O)c2c(c1)O[C@@H](c1cc(O)c(O)c(O)c1)[C@H](O)[C@@H]2c1c(O)cc(O)c2c1O[C@@H](c1ccc(O)c(O)c1)[C@H](O)C2	0.09905660377358491	0.07853403141361257	0.08695652173913043	0.08791208791208792	0.1043956043956044	0.08152173913043478
COc1ccc2[nH]c(CCNC(=O)c3ccc(F)cc3)c(CCN3CCCC3)c2c1	0.23170731707317074	0.174496644295302	0.10457516339869281	0.10596026490066225	0.24087591240875914	0.09090909090909091
CCCCCCCCCCCCCCC[C@H](O)[C@H](O)[C@H](O)CCCCCCCCCCCCCCC1=C[C@@H](C)OC1=O	0.08796296296296297	0.08333333333333333	0.0918918918918919	0.0989010989010989	0.0855614973262032	0.12921348314606743
CC1(C)CCC(NC(=O)[C@@H](N)CCc2ccccc2)C1	0.16326530612244897	0.11627906976744186	0.12195121951219512	0.13333333333333333	0.16806722689075632	0.12295081967213115
CCC[C@@H](NC(=O)c1nn(CCCCN)c2ccccc12)C(=O)O	0.21333333333333335	0.14814814814814814	0.11194029850746269	0.12213740458015267	0.21951219512195122	0.16535433070866143
CC(C)(C)OC(=O)N1CCC[C@H]1C(=O)O	0.07692307692307693	0.07627118644067797	0.1523809523809524	0.12264150943396226	0.07017543859649122	0.1320754716981132
[N-]=[N+]=NC[C@H](O)[C@@H](O)[C@H](O)[C@@H](O)C=O	0.07092198581560284	0.09734513274336283	0.02608695652173913	0.03571428571428571	0.10185185185185185	0.10377358490566038
O=C(O)/C=C/c1ccc(O[C@H]2O[C@@H](CO)[C@@H](O)[C@@H](O)[C@@H]2O)cc1	0.1125	0.16153846153846155	0.14173228346456693	0.144	0.168	0.16129032258064516
O=C(O)[C@H]1C[C@](O)([C@]2(O)OC[C@@H](O)[C@@H](O)[C@@H]2O)C(O)=N1	0.050314465408805034	0.06870229007633588	0.10743801652892562	0.1092436974789916	0.06299212598425197	0.1271186440677966
CCCCCCCCCCCCCCCCCCCCCCCCCCCCC(=O)OC[C@@H](COC(=O)CCCCCCCCCCCCCCCCCCCCC)OC(=O)CCCCCCCCCCCCCCCCCC	0.03903903903903904	0.03571428571428571	0.03986710963455149	0.0436241610738255	0.026143790849673203	0.0576271186440678
C[C@H]1NCC(COP(=O)(O)O)=C(CNCCP(=O)(O)O)[C@@H]1/N=C1/N[C@@H](O)CCc2ccc(O)cc21	0.1164021164021164	0.11515151515151516	0.1337579617834395	0.13548387096774195	0.11180124223602485	0.14193548387096774
COc1ccc([C@H]2COc3c(ccc4c3C=CC(C)(C)O4)C2)cc1O	0.12727272727272726	0.1276595744680851	0.11678832116788321	0.11851851851851852	0.14925373134328357	0.08571428571428572
CCCCC/C=C\C/C=C\C/C=C\C/C=C\CCCC(=O)OC[C@H](COC(=O)CCCCC/C=C\C/C=C\C/C=C\C/C=C\CCCCC)OC(=O)CCC	0.04980842911877394	0.05555555555555555	0.05240174672489083	0.05752212389380531	0.04310344827586207	0.07623318385650224
CCCCCCCC/C=C\CCCCCCCC(=O)O[C@@H](COC(=O)CCCCCCCCCCCCCCCCC)COC(=O)CCCCCCCCCCCCCCCCCCCCC	0.04377104377104377	0.04814814814814815	0.045283018867924525	0.04961832061068702	0.03731343283582089	0.06563706563706563
CC(n1cc(C[C@@H](N)C(=O)O)c2ccccc21)n1ccnn1	0.18	0.16279069767441862	0.08270676691729323	0.10077519379844961	0.2719298245614035	0.10852713178294573
CCCCCCCC/C=C\CCCCCCCCCC(=O)OC[C@H](COC(=O)CCCCCCCCCCCCCCCCCCCCC)OC(=O)CCCCCCCCCCCCCCCCCCC	0.042071197411003236	0.04609929078014184	0.04332129963898917	0.04744525547445255	0.03571428571428571	0.06273062730627306
O=C1c2c(O)cc(O)cc2O[C@H](c2cc(O)c(O)c(O)c2)[C@H]1O	0.10625	0.10294117647058823	0.09923664122137404	0.10077519379844961	0.11538461538461539	0.0916030534351145
N[C@@H](CCC(=O)NC1(C(=O)O)CC1)C(=O)O	0.09859154929577464	0.09322033898305085	0.07894736842105263	0.09009009009009009	0.0782608695652174	0.12962962962962962
O=c1c([C@@H]2O[C@@H](CO)[C@@H](O)[C@H](O)[C@@H]2O)c(-c2ccc(O)cc2)oc2cc(O)cc(O)c12	0.14942528735632185	0.1456953642384106	0.10596026490066225	0.10738255033557047	0.16666666666666666	0.10666666666666667
CCN(CC)CC(C)(C)COC(=O)C1=C2C=C(OC)C(=O)N(CCCN=C3c4ccccc43)[C@@H]2c2ccc(OC)c(OC)c2C1=O	0.17391304347826086	0.1368421052631579	0.12903225806451613	0.10638297872340426	0.1787709497206704	0.1
C=C[C@@]1(C)C=C2C(=O)C[C@@H]3[C@@](C)(CCC[C@@]3(C)C(=O)O)[C@@H]2CC1	0.06626506024096386	0.0948905109489051	0.14285714285714285	0.14516129032258066	0.08208955223880597	0.10852713178294573
C=C1C(=O)O[C@H]2C/C(C)=C/CC/C(C)=C/[C@H](OC(C)=O)[C@@H]12	0.075	0.09848484848484848	0.21929824561403508	0.22321428571428573	0.08527131782945736	0.15
COc1cc(OC)c2c(=O)c3ccccc3oc2c1O	0.1554054054054054	0.125	0.09523809523809523	0.0967741935483871	0.19827586206896552	0.0703125
Cn1c2ccccc2c(=O)c2c(O)cc3c(c21)C[C@H]([C@](C)(O)CO[C@@H]1O[C@@H](CO)[C@@H](O)[C@@H](O)[C@@H]1O)O3	0.15053763440860216	0.11976047904191617	0.16774193548387098	0.15483870967741936	0.19736842105263158	0.1320754716981132
CC(C)CCOC(=O)CC(C)C	0.10606060606060606	0.13333333333333333	0.10784313725490197	0.1326530612244898	0.11764705882352941	0.15463917525773196
CN(C)CCCN(CCC[C@H](N)C(=O)O)c1ccc(-c2ccccc2)cc1	0.2905405405405405	0.18840579710144928	0.09722222222222222	0.10638297872340426	0.272	0.12949640287769784
CCNC(=O)CC[C@@H]1CCCCN1C(=O)NC(=O)Nc1ccc(Cl)cc1	0.15337423312883436	0.1258741258741259	0.13970588235294118	0.1417910447761194	0.1223021582733813	0.1323529411764706
O=C1N(Cc2ccccc2)C(=O)N1CCCCN1CCC1	0.15894039735099338	0.0962962962962963	0.109375	0.1111111111111111	0.144	0.09302325581395349
CO/N=C(/C(=O)N[C@@H]1C(=O)N2C(C(=O)O)=C(CSC(=O)c3nccs3)CS[C@@H]12)c1csc(N)n1	0.1111111111111111	0.12962962962962962	0.10625	0.10759493670886076	0.10559006211180125	0.11392405063291139
O=C(NOC[C@H](O)CO)c1ccccc1NC(=O)c1ccccc1	0.2978723404255319	0.16417910447761194	0.0948905109489051	0.1044776119402985	0.23770491803278687	0.13740458015267176
C[C@]1(O)[C@H]2[C@@H](O[C@@H]3O[C@@H](COC(=O)/C=C/c4ccc(O)cc4)[C@@H](O)[C@@H](O)[C@@H]3O)OC=C(C(=O)O)[C@@H]2C[C@@H]1O	0.12307692307692308	0.14285714285714285	0.14814814814814814	0.15	0.147239263803681	0.16352201257861634
COc1cc(OC)cc([C@@H]2NC(=O)c3cc(OC)c(OC)cc32)c1	0.0963855421686747	0.10714285714285714	0.09558823529411764	0.09701492537313433	0.10294117647058823	0.07246376811594203
CCCCCCCCC#CC[C@H](O)[C@H]1CC[C@H]([C@@H](O)CCC[C@@H](O)[C@@H](O)CCCC[C@@H](O)CC2=C[C@@H](C)OC2=O)O1	0.09523809523809523	0.0913978494623656	0.11931818181818182	0.12716763005780346	0.09392265193370165	0.16666666666666666
O=P(O)(O)OC[C@@H]1O[C@H](O)[C@@H](O)[C@H]1O	0.03424657534246575	0.04201680672268908	0.09259259259259259	0.09433962264150944	0.043859649122807015	0.11428571428571428
CC(=O)OC[C@@]12CCC(C)=C[C@H]1O[C@@H]1[C@H](O)[C@@H](O[C@@H]3O[C@@H](CO)[C@@H](O)[C@@H](O)[C@@H]3O)[C@@]2(C)[C@@]12CO2	0.06153846153846154	0.07784431137724551	0.16778523489932887	0.17006802721088435	0.0736196319018405	0.15333333333333332
CC1=C2[C@H](O)[C@@H]3CC[C@@H](C)[C@@]2(CC1=O)C3(C)C	0.0457516339869281	0.07258064516129033	0.15454545454545454	0.1574074074074074	0.05785123966942149	0.10526315789473684
CNCC[C@H](C/C=C\c1ccccc1)N1CCCC1	0.1476510067114094	0.1076923076923077	0.08661417322834646	0.0967741935483871	0.16806722689075632	0.0873015873015873
CCCCCC[C@H]1CCCC(=O)O1	0.04827586206896552	0.041666666666666664	0.1782178217821782	0.18181818181818182	0.043478260869565216	0.11320754716981132
COc1cc(O)c2c(c1)O[C@H](c1cc(O)cc(O)c1)C2=O	0.12337662337662338	0.11450381679389313	0.10236220472440945	0.104	0.13709677419354838	0.0859375
O=C(O)C[C@@H]1CCNC[C@@H]1Cc1ccc(-c2ccccc2)cc1	0.2638888888888889	0.16541353383458646	0.12030075187969924	0.12213740458015267	0.2711864406779661	0.11278195488721804
CC(=O)OC[C@H]1O[C@@H](Oc2cc(O)c3c(=O)cc(-c4ccc(O)cc4)oc3c2)[C@@H](O)[C@@H](O)[C@@H]1O	0.17415730337078653	0.16666666666666666	0.13548387096774195	0.13725490196078433	0.18791946308724833	0.13636363636363635
C/C(=C\C=C/[C@H](C)C(=O)O)[C@H]1CN[C@H](C(=O)O)[C@@H]1CC(=O)O	0.10191082802547771	0.140625	0.10236220472440945	0.12195121951219512	0.128	0.17796610169491525
Oc1cccc(-c2ccccc2)c1	0.224	0.11504424778761062	0.05263157894736842	0.05357142857142857	0.21	0.043859649122807015
CNc1ccccc1C(=O)NCCc1ccccc1	0.25	0.1349206349206349	0.0873015873015873	0.08870967741935484	0.22123893805309736	0.07936507936507936
COc1cc(C(=O)NCCc2ccccc2)ccc1O	0.2198581560283688	0.15079365079365079	0.10317460317460317	0.10483870967741936	0.23893805309734514	0.09523809523809523
N#Cc1cc(-c2cccc(-c3ccccc3)c2)cc(-c2ccccc2)c1	0.28859060402684567	0.1	0.032467532467532464	0.03289473684210526	0.18518518518518517	0.025974025974025976
COc1cc2c3c(c1OC)-c1cc4c(cc1C[C@H]3NC[C@H]2O)OCO4	0.0872093023255814	0.08108108108108109	0.12408759124087591	0.1259259259259259	0.09154929577464789	0.0851063829787234
CC[C@H]1OC(=O)C[C@@H](O)[C@@H](C)[C@@H](O[C@@H]2O[C@H](C)C[C@H](N(C)C)[C@H]2O)[C@@H](CC=O)[C@](C)(O)CO[C@@H](C)[C@@H](O)[C@@H](C)C(=O)[C@]1(O)C(=O)C[C@@H](C)	0.06167400881057269	0.10309278350515463	0.21637426900584794	0.21176470588235294	0.07179487179487179	0.143646408839779
C[C@H]1O[C@@H](Oc2ccc(-c3cc(=O)c4c(O)cc(O[C@@H]5O[C@H](CO)[C@@H](O)[C@H](O)[C@H]5O)cc4o3)cc2)[C@@H](O)[C@@H](O)[C@@H]1O	0.14	0.12921348314606743	0.1206896551724138	0.12209302325581395	0.15294117647058825	0.10857142857142857
CC(=O)[C@H]1CC[C@H]2[C@@H]3CCC4=CC(=O)C=C[C@]4(C)[C@H]3CC[C@]12C	0.06547619047619048	0.08571428571428572	0.168	0.17073170731707318	0.072992700729927	0.1328125
CC(=O)O[C@H]1C[C@]2(C)CCCC(=O)[C@]2(C)C[C@H]1C(C)C	0.06329113924050633	0.09302325581395349	0.16379310344827586	0.17699115044247787	0.07086614173228346	0.13559322033898305
CC1(C)[C@@H](O)CC[C@]2(C)[C@@H]1CC[C@@]1(C)[C@@H]2C(=O)C=C2[C@@H]3C[C@@](C)(CO)CC[C@]3(C)CC[C@@]21C	0.046153846153846156	0.06626506024096386	0.13245033112582782	0.12666666666666668	0.05521472392638037	0.0967741935483871
C[C@]12CC[C@@H]3c4ccc(O)cc4CC[C@H]3[C@@H]1C[C@@H](O)[C@H](O)C2=O	0.08484848484848485	0.10144927536231885	0.14960629921259844	0.152	0.10526315789473684	0.1328125
Cc1ccc([C@H]2Sc3ccccc32)cc1	0.16911764705882354	0.1092436974789916	0.058823529411764705	0.05982905982905983	0.22115384615384615	0.05042016806722689
CC1(C)OC[C@]2([C@@H](O)CC(=O)O)[C@@H]1CC(=O)[C@]1(C)[C@@H]2CC[C@@]2(C)[C@@H](c3ccoc3)OC(=O)[C@@H]3O[C@@]321	0.1164021164021164	0.15723270440251572	0.17105263157894737	0.18120805369127516	0.13291139240506328	0.16447368421052633
COc1ccc([C@@H](O)CO[C@H]2O[C@@H](CO)[C@@H](O)[C@@H](O)[C@@H]2O)cc1OC	0.10240963855421686	0.1223021582733813	0.13636363636363635	0.14728682170542637	0.12686567164179105	0.1640625
CC(=N)NCCCC(=O)NCCC[C@@H](N)C(=O)O	0.10884353741496598	0.07936507936507936	0.0743801652892562	0.0847457627118644	0.07377049180327869	0.1415929203539823
C=C1CC/C(OC(C)=O)=C(/C)CC[C@@H](C(C)(C)O)C1	0.057692307692307696	0.08661417322834646	0.168141592920354	0.14035087719298245	0.07258064516129033	0.09166666666666666
C=C1CC[C@H]2[C@@H]([C@H]3[C@H]1CC[C@]3(C)O)C2(C)C	0.025974025974025976	0.03968253968253968	0.10619469026548672	0.10810810810810811	0.03278688524590164	0.08771929824561403
CCOc1ccccc1-c1nc(CSc2nc3c(=O)[nH]cnc3n2C)c(C)o1	0.14705882352941177	0.1506849315068493	0.10204081632653061	0.10344827586206896	0.16428571428571428	0.08053691275167785
Cc1oc(-c2ccc(Cl)cc2)c(C#N)c1S	0.1276595744680851	0.15789473684210525	0.058823529411764705	0.05982905982905983	0.1651376146788991	0.041666666666666664
COC1=C[C@H](C)[C@H]2C[C@@H]3O[C@@H](O)C[C@@H]4C(C)(C)C(=O)CC[C@]4(C)[C@]3(C)CC[C@@]2(C)[C@H]1O	0.042105263157894736	0.062111801242236024	0.20437956204379562	0.19852941176470587	0.05063291139240506	0.1388888888888889
O=C(Cn1c(=O)cc(C(=O)N2CCCCC2)c2ccccc21)Nc1cccc(Cl)c1	0.22560975609756098	0.12987012987012986	0.09090909090909091	0.09210526315789473	0.2246376811594203	0.07741935483870968
COc1c(O)ccc2c1C(=O)c1c(O)cc(CO)cc1C2=O	0.1437908496732026	0.14728682170542637	0.09230769230769231	0.09375	0.1532258064516129	0.09302325581395349
O=C(/C=C(\O)c1ccc(F)cc1)OC1CCCCC1	0.14965986394557823	0.18333333333333332	0.12396694214876033	0.12605042016806722	0.19130434782608696	0.11570247933884298
NC[C@H]1O[C@@H](CO)[C@@H](O)[C@H]1O	0.03597122302158273	0.044642857142857144	0.08823529411764706	0.09	0.04672897196261682	0.1
CCCCCCCCC/C=C\CCC[C@H](O)[C@@H](O)[C@@H](N)CO	0.08641975308641975	0.09558823529411764	0.043795620437956206	0.05223880597014925	0.09923664122137404	0.12698412698412698
COc1ccccc1OC(C)=O	0.1297709923664122	0.12037037037037036	0.10576923076923077	0.10784313725490197	0.1717171717171717	0.09615384615384616
O=C(O)CC[C@@H](CCC(=O)O)C(=O)O	0.12686567164179105	0.11711711711711711	0.07272727272727272	0.08411214953271028	0.10185185185185185	0.17
C[C@@H]1O[C@H](O)[C@@H](F)[C@@H](O)[C@@H]1O	0.036231884057971016	0.04504504504504504	0.1	0.10204081632653061	0.04716981132075472	0.11224489795918367
Oc1cc(O)c2c(c1)O[C@@H](c1ccc(O)c(O)c1)[C@H](O)[C@@H]2c1c(O)cc(O)c2c1O[C@H](c1ccc(O)c(O)c1)[C@@H](O)C2	0.11594202898550725	0.09090909090909091	0.08791208791208792	0.08888888888888889	0.11797752808988764	0.08241758241758242
O=C(c1ccc([N+](=O)[O-])cc1)c1ccccc1	0.2074074074074074	0.12396694214876033	0.0743801652892562	0.07563025210084033	0.22429906542056074	0.06611570247933884
CCCCCC/C=C\C/C=C\CCCCCCCC(=O)OC[C@H](COC(=O)CCCCCCCCCCC/C=C\CCCCCCCC)OC(=O)CCCCCCC/C=C\C/C=C\C	0.04513888888888889	0.04980842911877394	0.046875	0.05138339920948617	0.03861003861003861	0.068
CC1(C)[C@@H](O)CC[C@@]2(C)[C@H](CC[C@]3(C)[C@@H]4CC[C@]4(C)[C@]3(C)CC[C@@H]2C)[C@@H]1O	0.02185792349726776	0.03896103896103896	0.11594202898550725	0.10948905109489052	0.026490066225165563	0.09285714285714286
CN(C)C[C@@H](c1ccccc1)OS(=O)(=O)O	0.15328467153284672	0.16964285714285715	0.09649122807017543	0.10810810810810811	0.16666666666666666	0.10714285714285714
C[C@H]1CN(C(=O)c2ccccc2)CCN(CCc2ccccc2)C1	0.24161073825503357	0.11267605633802817	0.11764705882352941	0.11940298507462686	0.1953125	0.09420289855072464
COc1cc(O)cc2c1C(=O)c1c(ccc(O)c1O)C[C@@H](C)O2	0.1337579617834395	0.13533834586466165	0.1328125	0.1349206349206349	0.14960629921259844	0.1076923076923077
CNc1ncc(-c2ccc3c(=O)c4cccc(O)c4oc3c2)c(C)n1	0.16981132075471697	0.16911764705882354	0.07746478873239436	0.07857142857142857	0.203125	0.05555555555555555
CCc1cccc(NC(=O)c2cccc3ccccc23)c1	0.2846715328467153	0.13740458015267176	0.08333333333333333	0.08461538461538462	0.2631578947368421	0.07575757575757576
N[C@@H](CC1CCCCC1)C(=O)O	0.04964539007092199	0.06140350877192982	0.08490566037735849	0.0970873786407767	0.06422018348623854	0.08571428571428572
COc1c(O)cc(-c2oc3cc(O)cc(O)c3c(=O)c2O)cc1O	0.1111111111111111	0.11678832116788321	0.08088235294117647	0.08208955223880597	0.12121212121212122	0.08148148148148149
CC(/C=C/C=C(C)/C=C/[C@@]12O[C@@]1(C)CCCC2(C)C)=C\C=C\C=C(C)\C=C\C=C(/C)[C@H]1C=C2/C(C)(C)CCCC[C@@]2(C)O1	0.02631578947368421	0.045454545454545456	0.0748663101604278	0.06989247311827956	0.035897435897435895	0.05263157894736842
C=C1CC[C@@H](/C=C/C)C(=O)O[C@H]2C(C)(C)CCC[C@@H]12	0.030864197530864196	0.06060606060606061	0.12605042016806722	0.1282051282051282	0.0546875	0.07258064516129033
CCCCCC/C=C\C/C=C\CCCCCCCC(=O)O[C@@H](COC(=O)CCCCCCC/C=C\CCCCCC)COC(=O)CCCCCCCCCCCCC/C=C\CCCCCCC	0.04377104377104377	0.04814814814814815	0.045283018867924525	0.04961832061068702	0.03731343283582089	0.06563706563706563
O=C([C@H]1CC1(c1ccccc1)c1ccccc1)c1ccccc1	0.2620689655172414	0.09859154929577464	0.07142857142857142	0.07246376811594203	0.1889763779527559	0.06428571428571428
COc1ccc(-c2oc3cc(O)c(CC=C(C)C)c(O)c3c(=O)c2O[C@@H]2O[C@@H](C)[C@@H](O)[C@@H](O)[C@@H]2O)cc1	0.14893617021276595	0.17391304347826086	0.14375	0.14556962025316456	0.17197452229299362	0.1375
Cc1cc(C(=O)Nc2ccccc2)cc(N)n1	0.23484848484848486	0.13333333333333333	0.0743801652892562	0.07563025210084033	0.19090909090909092	0.06611570247933884
CC[C@H](C)C(=O)O[C@@H]1C[C@H](C)C=C2C=C[C@H](C)[C@H](CC[C@@H](O)C[C@@H](O)CC(=O)O)[C@@H]21	0.23270440251572327	0.2246376811594203	0.41739130434782606	0.5480769230769231	0.20588235294117646	0.8620689655172413
CCCC/C=C\C/C=C\CCCCCCCCCC(=O)OC[C@H](COC(=O)CCCCCCC/C=C\C/C=C\CCCCCC)OC(=O)CCCCCCCCCCC/C=C\CCC	0.04513888888888889	0.04980842911877394	0.046875	0.05138339920948617	0.03861003861003861	0.068
CC(CN1c2ccccc2S(=O)(=O)c2ccccc21)c1ccc2c(c1)OCO2	0.2484076433121019	0.1342281879194631	0.07236842105263158	0.08783783783783784	0.22388059701492538	0.0728476821192053
C=C1[C@@H]2CC[C@@H]3[C@]45CO[C@](O)([C@@H](OC(C)=O)[C@@H]4C(C)(C)CCC5=O)[C@]3(C2)[C@@H]1O	0.055248618784530384	0.0718954248366013	0.17037037037037037	0.17293233082706766	0.06	0.13768115942028986
CCCCC/C=C\C/C=C\C/C=C\C/C=C\CCCCCC(=O)OC[C@H](COC(=O)CCCCCCCCCCCCCCCCCCCCCCCCC)OC(=O)CCCCCCCCC	0.04377104377104377	0.04814814814814815	0.045283018867924525	0.04961832061068702	0.03731343283582089	0.06563706563706563
CC/C=C\C/C=C\C/C=C\C/C=C\C/C=C\CCCC(=O)OC[C@H](COC(=O)CCCCCCCCC/C=C\CCCCCC)OC(=O)CCCCCCC/C=C\C	0.04814814814814815	0.053497942386831275	0.05042016806722689	0.05531914893617021	0.04149377593360996	0.07327586206896551
CCC[C@@H](N(NC(=O)c1nn(CCCO)c2ccccc12)C(=O)Nc1ccccc1)C(=O)N1CCN(S(=O)(=O)c2ccccc2)CC1	0.31746031746031744	0.14432989690721648	0.09090909090909091	0.09743589743589744	0.19889502762430938	0.10824742268041238
Nc1c(Cl)cc(C(=O)O)cc1Cl	0.08148148148148149	0.10185185185185185	0.0761904761904762	0.07766990291262135	0.10679611650485436	0.07692307692307693
NC[C@H]1O[C@H](O[C@@H]2[C@@H](O)[C@H](O[C@H]3O[C@H](CO)[C@@H](O)[C@H](O)[C@H]3O)[C@H](N)C[C@H]2N)[C@H](O)[C@@H](O)[C@@H]1O	0.025252525252525252	0.029239766081871343	0.0967741935483871	0.09803921568627451	0.030120481927710843	0.09740259740259741
NC(=O)[C@@H](N)CCCNC(=O)O	0.10606060606060606	0.08181818181818182	0.0761904761904762	0.08823529411764706	0.07547169811320754	0.13131313131313133
CN[C@H](C)Cc1ccc2occc2c1	0.12318840579710146	0.13274336283185842	0.07964601769911504	0.10091743119266056	0.14953271028037382	0.08035714285714286
O=C(OC[C@H]1O[C@H](O)[C@@](O)(COC(=O)c2cc(O)c(O)c(O)c2)[C@H]1OC(=O)c1cc(O)c(O)c(O)c1)c1cc(O)c(O)c(O)c1	0.11848341232227488	0.10582010582010581	0.10326086956521739	0.1043956043956044	0.10869565217391304	0.12222222222222222
COc1ccc(CCNC(=O)CCCCCCNC(=O)c2ccc(O)cc2)cc1OC	0.19411764705882353	0.14285714285714285	0.1038961038961039	0.10526315789473684	0.1793103448275862	0.12666666666666668
COc1ccc(-c2oc3cc(O)ccc3c(=O)c2O)cc1OC	0.16233766233766234	0.16030534351145037	0.08955223880597014	0.09090909090909091	0.1951219512195122	0.07407407407407407
COc1c(CCC(=O)O)ccc2c1C(=O)c1c(c(C)cc(O)c1O)C2=O	0.17088607594936708	0.18796992481203006	0.11764705882352941	0.11940298507462686	0.18604651162790697	0.13533834586466165
CC/C=C\C/C=C\C/C=C\C/C=C\C/C=C\CCCC(=O)OC[C@H](COC(=O)CCCCCCC/C=C\CCCCCCCC)OC(=O)CCCCCCC/C=C\C	0.04814814814814815	0.053497942386831275	0.05042016806722689	0.05531914893617021	0.04149377593360996	0.07327586206896551
CC/C=C\C/C=C\C/C=C\C/C=C\C/C=C\C/C=C\CCC(=O)OC[C@H](COC(=O)CCCCCCC/C=C\C/C=C\CCCCCC)OC(=O)CCCC	0.04980842911877394	0.05555555555555555	0.05240174672489083	0.05752212389380531	0.04310344827586207	0.07623318385650224
Oc1ccc(OCc2ccc(O)cc2)cc1	0.16666666666666666	0.12605042016806722	0.06666666666666667	0.06779661016949153	0.19444444444444445	0.06722689075630252
CN(C(=O)Nc1ccccc1)C1CCN(CCc2ccccc2)CC1	0.2876712328767123	0.1258741258741259	0.10714285714285714	0.10869565217391304	0.19083969465648856	0.08450704225352113
CC/C=C\C/C=C\C/C=C\C/C=C\C/C=C\C/C=C\CCC(=O)OC[C@@H](COC(=O)CCCCCCCCC/C=C\CCCCCC)OC(=O)CCCCCCCC	0.04814814814814815	0.053497942386831275	0.05042016806722689	0.05531914893617021	0.04149377593360996	0.07327586206896551
COc1cc(C2=NCCN2)cc(OC)c1OC	0.06535947712418301	0.0967741935483871	0.08333333333333333	0.0847457627118644	0.08264462809917356	0.06611570247933884
CC1=CC[C@H]2C(C)(C)[C@@H](O)CC[C@@]2(C)[C@@H]1COc1ccc2ccc(=O)oc2c1	0.11560693641618497	0.136986301369863	0.15942028985507245	0.16176470588235295	0.14184397163120568	0.11188811188811189
CC(C)[N@+]1(C)[C@H]2CC[C@H]1C[C@H](OC(=O)[C@H](CO)c1ccccc1)C2	0.1592356687898089	0.13970588235294118	0.1732283464566929	0.20491803278688525	0.18110236220472442	0.184
Cc1cc(O)cc2c1C(=O)c1c(O)c(C)cc(O)c1C2=O	0.125	0.125	0.08661417322834646	0.088	0.13008130081300814	0.0873015873015873
C[C@@H](CO[C@@H]1O[C@@H](CO)[C@@H](O)[C@@H](O)[C@H]1O)[C@@H]1C[C@H]2[C@@]3(O)[C@H]4O[C@](O)(C[C@]2(C)[C@@]2(O)CC[C@@](C)(O)[C@@H]42)[C@@]13C	0.04390243902439024	0.0625	0.13125	0.14743589743589744	0.05202312138728324	0.125
O=C1c2c(O)cc(O)cc2O[C@@H](c2ccc(O)c(O)c2)[C@@H]1O	0.12903225806451613	0.12121212121212122	0.10077519379844961	0.10236220472440945	0.144	0.09302325581395349
O=C(O)c1sc2ccccc2c1Br	0.14393939393939395	0.13761467889908258	0.08256880733944955	0.08411214953271028	0.21428571428571427	0.08333333333333333
OC1[C@@H](O)[C@@H](O)[C@H](O)[C@H](O)[C@@H]1O	0.02112676056338028	0.02608695652173913	0.07692307692307693	0.0784313725490196	0.02727272727272727	0.09900990099009901
CC1(C)C[C@@H]2C3=CC[C@@H]4[C@@]5(C)CC[C@@H](O)[C@@](C)(CO)[C@@H]5CC[C@@]4(C)[C@@]3(C)C[C@@H](O)[C@@]2(CO)[C@@H](O)[C@@H]1O	0.04455445544554455	0.06358381502890173	0.1337579617834395	0.1282051282051282	0.052941176470588235	0.11320754716981132
CC1=CC(=O)CC(C)(C)[C@]1(O)CC[C@@H](C)O[C@@H]1O[C@@H](CO[C@@H]2OC[C@@H](O)[C@@H](O)[C@@H]2O)[C@@H](O)[C@@H](O)[C@@H]1O	0.07653061224489796	0.08875739644970414	0.16339869281045752	0.18120805369127516	0.0783132530120482	0.1568627450980392
Cn1cncc1CN1C[C@H](N(CC(=O)O)Cc2ccccc2)Cc2ccccc21	0.25157232704402516	0.15436241610738255	0.11409395973154363	0.11564625850340136	0.21897810218978103	0.10738255033557047
CC1=CC(=O)CC(C)(C)[C@@H]1CC[C@@H](C)O[C@H]1O[C@@H](CO[C@@H]2OC[C@@H](O)[C@@H](O)[C@@H]2O)[C@@H](O)[C@@H](O)[C@@H]1O	0.07731958762886598	0.08982035928143713	0.17333333333333334	0.1917808219178082	0.07926829268292683	0.16666666666666666
OC[C@H]1O[C@H](Oc2cc(O)cc(/C=C/c3ccc(O)cc3)c2)[C@@H](O)[C@@H](O)[C@@H]1O	0.11560693641618497	0.136986301369863	0.10344827586206896	0.1048951048951049	0.16666666666666666	0.11188811188811189
COc1cc2oc(-c3ccc(O)c(O)c3)cc(=O)c2c(O)c1CC=C(C)C	0.1524390243902439	0.17391304347826086	0.10638297872340426	0.1079136690647482	0.18045112781954886	0.09929078014184398
O=[N+]([O-])c1ccc(O)c(CCc2ccccc2)c1	0.18571428571428572	0.13008130081300814	0.07258064516129033	0.07377049180327869	0.21818181818181817	0.06451612903225806
C[C@@H]1C(=O)O[C@H]2C[C@@]1(C)[C@@H]1C(=O)[C@@]3(O)O[C@@]14[C@@]2(C)OC(=O)[C@@]4(O)CC[C@@H]1[C@@H]3[C@@H](O)C=C2CC=CC(=O)[C@]21C	0.07389162561576355	0.10404624277456648	0.17834394904458598	0.18064516129032257	0.08139534883720931	0.13580246913580246
CCCCCCCC(=O)OC[C@@H]1O[C@@H](Oc2ccc3c(=O)oc(=O)ccc3c2)[C@@H](O)[C@@H](O)[C@@H]1O	0.14130434782608695	0.1509433962264151	0.1568627450980392	0.15894039735099338	0.15584415584415584	0.16556291390728478
CC(C)CCOC(=O)CCc1ccccc1	0.20300751879699247	0.14655172413793102	0.11403508771929824	0.13636363636363635	0.20754716981132076	0.1559633027522936
CCCC/C=C/CCCCCCCCCCCCCCCCCCCCCCCCCCC	0.02912621359223301	0.0335195530726257	0.03468208092485549	0.03508771929824561	0.034482758620689655	0.047058823529411764
C[C@@H]1CC[C@H]([C@](C)(O)CO)C[C@H]1O[C@@H]1O[C@@H](CO)[C@@H](O)[C@@H](O)[C@@H]1O	0.040697674418604654	0.04827586206896552	0.18699186991869918	0.17073170731707318	0.05	0.15079365079365079
CC[C@H](C)CC[C@@]1(C)[C@H](C)CC[C@@H]2C(=CC[C@H](C)[C@@]2(C)C(=O)CC=C(C)C)C1	0.08571428571428572	0.09395973154362416	0.16296296296296298	0.183206106870229	0.0821917808219178	0.17293233082706766
OC[C@@H]1O[C@H](Nc2cccc3ccccc23)[C@@H](O)[C@@H](O)[C@@H]1O	0.1568627450980392	0.1111111111111111	0.1076923076923077	0.109375	0.19834710743801653	0.1171875
CC(=O)O[C@H]1[C@H](C)O[C@H](Oc2ccc(C/C(=N\OS(=O)(=O)O)S[C@@H]3O[C@@H](CO)[C@@H](O)[C@@H](O)[C@@H]3O)cc2)[C@@H](O)[C@@H](O)[C@@H]1O	0.10679611650485436	0.14204545454545456	0.15384615384615385	0.15568862275449102	0.11363636363636363	0.15476190476190477
COc1cccc2c1[C@H]1c3cccc(OC)c3CCN1C2	0.13548387096774195	0.12030075187969924	0.0916030534351145	0.09302325581395349	0.17073170731707318	0.06766917293233082
C[C@@H]1C[C@](C)(c2ccccc2)O[C@@H](c2ccc(Cl)cc2)N1	0.174496644295302	0.0962962962962963	0.09230769230769231	0.09375	0.19166666666666668	0.07633587786259542
CC/C=C\C/C=C\C/C=C\C/C=C\C/C=C\CCCCCC(=O)OC[C@H](COC(=O)CCCCCCC/C=C\C/C=C\CCCC)OC(=O)CCCCCCCCC	0.04814814814814815	0.053497942386831275	0.05042016806722689	0.05531914893617021	0.04149377593360996	0.07327586206896551
CC/C=C\C/C=C\C/C=C\C/C=C\C/C=C\CCCC(=O)OC[C@H](COC(=O)CCCCCCCCC/C=C\CCCCCCCC)OC(=O)CCCCCCCCCCC	0.04659498207885305	0.051587301587301584	0.048582995951417005	0.05327868852459016	0.04	0.07053941908713693
OC[C@H]1O[C@@H](O)[C@H](O)[C@@H](O)[C@@H]1O	0.028169014084507043	0.034782608695652174	0.08653846153846154	0.08823529411764706	0.03636363636363636	0.10891089108910891
CC(C)NC(=O)c1ccccc1	0.1935483870967742	0.14150943396226415	0.08490566037735849	0.10784313725490197	0.20833333333333334	0.10679611650485436
CC1=C[C@H]2O[C@@H]3[C@H](O)C[C@@](C)([C@@]34CO4)[C@@]2(CO)[C@@H](O)C1=O	0.062111801242236024	0.07462686567164178	0.15	0.15254237288135594	0.07751937984496124	0.1322314049586777
C[C@@H]1O[C@@H](O[C@H]2[C@H](N)C(=O)O[C@H](CO)[C@H](O)[C@H]2O)[C@H](O)[C@H](O)[C@H]1O	0.04093567251461988	0.04861111111111111	0.14173228346456693	0.144	0.050359712230215826	0.125
COc1cc2oc(=O)ccc2c(O[C@@H]2O[C@@H](CO)[C@@H](O)[C@@H](O)[C@@H]2O)c1OC	0.10526315789473684	0.125	0.1386861313868613	0.14074074074074075	0.13768115942028986	0.13970588235294118
CC/C=C\C/C=C\C/C=C\C/C=C\C/C=C\CCCC(=O)OC[C@H](COC(=O)CCCCCCCCC/C=C\C/C=C\CCCC)OC(=O)CCCCCCC/C	0.04868913857677903	0.05416666666666667	0.05106382978723404	0.05603448275862069	0.04201680672268908	0.07423580786026202
CCOC(=O)[C@@]1(c2ccccc2)CCC=CN(C)[C@H]1C	0.1554054054054054	0.1076923076923077	0.14049586776859505	0.14285714285714285	0.17796610169491525	0.1322314049586777
C=C1C[C@@]23C[C@H]1CC[C@@H]2[C@]1(C)CCC[C@@](C)(CO)[C@@H]1C[C@@H]3O	0.03529411764705882	0.04195804195804196	0.10852713178294573	0.11023622047244094	0.043478260869565216	0.10077519379844961
CCCCC/C=C\C/C=C\C/C=C\C/C=C\C/C=C\CCC(=O)OC[C@H](COC(=O)CCCCCCCCC/C=C\CCCCCC)OC(=O)CCCCCCCCC/C	0.04710144927536232	0.05220883534136546	0.04918032786885246	0.05394190871369295	0.04048582995951417	0.07142857142857142
COc1cccc2oc(=O)cc(C)c12	0.1079136690647482	0.12389380530973451	0.1	0.10185185185185185	0.14018691588785046	0.07142857142857142
C[C@@H](C[C@@](C(N)=O)(c1ccc(F)cc1)c1ccccc1)N(C)C	0.2714285714285714	0.22764227642276422	0.09848484848484848	0.10852713178294573	0.3153153153153153	0.09923664122137404
O=c1c(O[C@H]2O[C@@H](CO)[C@@H](O)[C@@H](O)[C@H]2O)c(-c2ccc(O)c(O)c2)oc2cc(O)c(O)c(O)c12	0.11290322580645161	0.11801242236024845	0.10828025477707007	0.10967741935483871	0.12179487179487179	0.10897435897435898
N[C@@](CCCO)(CCC[B-](O)(O)O)C(=O)O	0.07586206896551724	0.075	0.06956521739130435	0.06140350877192982	0.0782608695652174	0.11926605504587157
COc1ccc2c(c1)O[C@H]1c3ccc(O[C@H]4O[C@@H](CO)[C@@H](O)[C@@H](O)[C@@H]4O)cc3OC[C@@H]21	0.11538461538461539	0.12101910828025478	0.13333333333333333	0.13513513513513514	0.14	0.11920529801324503
OC[C@@H]1O[C@H](OC[C@@H]2O[C@@H](OC[C@@H]3O[C@@H](O)[C@@H](O)[C@@H](O)[C@@H]3O)[C@@H](O)[C@@H](O)[C@@H]2O)[C@@H](O)[C@@H](O)[C@@H]1O	0.03	0.028735632183908046	0.0880503144654088	0.08917197452229299	0.029585798816568046	0.08860759493670886
C[C@H]1O[C@@H](CC(=O)O)CC(=O)O1	0.072992700729927	0.09090909090909091	0.2	0.20430107526881722	0.08490566037735849	0.1414141414141414
O=C(O)C1=C/C(=C/C=[N+]2/CCc3cc(O[C@@H]4O[C@@H](CO)[C@@H](O)[C@@H](O)[C@@H]4O)c(O)cc32)C[C@H](C(=O)O)N1	0.10309278350515463	0.11976047904191617	0.15286624203821655	0.15483870967741936	0.1165644171779141	0.15384615384615385
CN1[C@H]2CC[C@@H]1[C@H](C(=O)O)C2	0.050724637681159424	0.05357142857142857	0.12	0.12244897959183673	0.0660377358490566	0.11
O=c1oc2cc(O)ccc2c2oc3ccc(O)cc3c12	0.1390728476821192	0.1328125	0.06923076923076923	0.0703125	0.16666666666666666	0.05343511450381679
C[C@@]12C(=O)[C@@H]3C=C[C@]1(OO3)[C@@H](O)C[C@@H]1[C@H]2CC[C@@]2(O)C(=O)O[C@]3(C)[C@@H]4C[C@@]5(C)[C@@H](CO[C@@]16O[C@@]32[C@H]5C6=O)C(=O)O4	0.056074766355140186	0.07567567567567568	0.15568862275449102	0.15757575757575756	0.060109289617486336	0.10982658959537572
O=C(O)/C=C/c1ccccc1O	0.13846153846153847	0.16346153846153846	0.08490566037735849	0.08653846153846154	0.22105263157894736	0.09615384615384616
CCCCC1C(=O)CCCC1	0.04285714285714286	0.043859649122807015	0.13	0.1326530612244898	0.045871559633027525	0.09803921568627451
CCCCCN(CCCC)C(=O)c1ccc(C#N)cc1	0.125	0.14285714285714285	0.11290322580645161	0.11475409836065574	0.13934426229508196	0.12295081967213115
COc1cc(O)c2c(=O)c(O[C@@H]3OC[C@@H](O)[C@@H](O)[C@@H]3O)c(-c3ccc(O)c(O[C@@H]4O[C@@H](C)[C@@H](O)[C@@H](O)[C@@H]4O)c3)oc2c1	0.1111111111111111	0.1092896174863388	0.12571428571428572	0.12716763005780346	0.11864406779661017	0.11363636363636363
CCN1Cc2ccccc2OC1=O	0.1259259259259259	0.10619469026548672	0.11214953271028037	0.11428571428571428	0.1650485436893204	0.08256880733944955
COc1ccc(-c2cc(=O)c3c(O)cc(O[C@H]4O[C@@H](CO)[C@@H](O)[C@@H](O)[C@H]4O)cc3o2)cc1O	0.13186813186813187	0.12578616352201258	0.11612903225806452	0.11764705882352941	0.14473684210526316	0.11688311688311688
CC(C)(Cc1ccccc1)[C@H](c1ccccc1)c1ccccc1	0.2727272727272727	0.10714285714285714	0.07971014492753623	0.06521739130434782	0.2	0.05714285714285714
CC/C=C\C/C=C\C/C=C\C/C=C\C/C=C\CCCCCC(=O)OC[C@H](COC(=O)CCCCCCCCCCCCCCCCCCCCC)OC(=O)CCCCCCCCCC	0.04513888888888889	0.04980842911877394	0.046875	0.05138339920948617	0.03861003861003861	0.068
OC[C@@H]1O[C@H](n2cnc3c(NCc4ccccc4)ncnc32)[C@@H](O)[C@@H]1O	0.15853658536585366	0.11643835616438356	0.0979020979020979	0.09929078014184398	0.17037037037037037	0.09859154929577464
C=C1C(=O)O[C@@H]2/C=C(/C)CC/C=C(/C(=O)O[C@H]3O[C@@H](CO)[C@@H](O)[C@@H](O)[C@@H]3O)C[C@H]12	0.08379888268156424	0.09868421052631579	0.2196969696969697	0.2230769230769231	0.0945945945945946	0.1678832116788321
CCC[C@H]1N(C(=O)c2cnccc2C(F)(F)F)CC[C@]1(O)c1ccccc1	0.18012422360248448	0.13194444444444445	0.12949640287769784	0.12318840579710146	0.20610687022900764	0.10638297872340426
C[C@H](O)/C=C/[C@@]12O[C@@]1(C)C[C@@H](O[C@@H]1O[C@@H](CO)[C@@H](O)[C@@H](O)[C@@H]1O)CC2(C)C	0.05056179775280899	0.0958904109589041	0.12408759124087591	0.14285714285714285	0.08391608391608392	0.1417910447761194
O=C(Oc1cccc2ccccc12)c1cn(CCCCCF)c2ccccc12	0.2792207792207792	0.13333333333333333	0.07894736842105263	0.08	0.2692307692307692	0.08666666666666667
C[C@H]1O[C@@H](O[C@@H]2CC=C(CO)[C@@H](CO)O2)[C@@H](O)[C@@H](O)[C@@H]1O	0.04878048780487805	0.058394160583941604	0.1487603305785124	0.15126050420168066	0.06060606060606061	0.15
O=C1C=CC(=O)C(=O)O1	0.05303030303030303	0.07692307692307693	0.09278350515463918	0.09473684210526316	0.0594059405940594	0.06060606060606061
Cc1ccc(S(=O)(=O)Nc2ccc(Br)cc2)cc1	0.17857142857142858	0.15	0.06451612903225806	0.06557377049180328	0.17699115044247787	0.056451612903225805
CCCCC/C=C\C/C=C\C/C=C\C/C=C\C/C=C\CCC(=O)OC[C@H](COC(=O)CCC/C=C\C/C=C\C/C=C\CCCCCCCC)OC(=O)CCC	0.04980842911877394	0.05555555555555555	0.05240174672489083	0.05752212389380531	0.04310344827586207	0.07623318385650224
C[C@@H](O)[C@H](NC(=O)c1ccccc1)C(=O)N1CCC(C(=O)O)=C(Cc2ccccc2)CC1	0.3057324840764331	0.17105263157894737	0.09554140127388536	0.1111111111111111	0.2357142857142857	0.13245033112582782
C/C=C\C#CC#C/C=C/C=C/C(=O)NCC(C)(C)C	0.04375	0.07692307692307693	0.08943089430894309	0.06451612903225806	0.06299212598425197	0.05555555555555555
C=C1/C(=C/C=C2/CCC[C@@]3(C)[C@H]2CC[C@@H]3[C@H](C)/C=C/[C@H](O)C2CC2)C[C@@H](O)C[C@@H]1O	0.06451612903225806	0.09615384615384616	0.12244897959183673	0.13986013986013987	0.09933774834437085	0.1232876712328767
Cc1cc(/N=N\c2ccccc2)cc(C)c1	0.15827338129496402	0.09836065573770492	0.05785123966942149	0.058823529411764705	0.1834862385321101	0.049586776859504134
CC1=C[C@H](O)CC(C)(C)[C@@H]1/C=C/C(C)=C/C=C/C(C)=C/C=C/C=C(C)/C=C/C=C(\C)C(=O)C[C@]12O[C@]1(C)C[C@@H](O)CC2(C)	0.049773755656108594	0.07329842931937172	0.14367816091954022	0.13872832369942195	0.06382978723404255	0.125
CC[C@@H]1C(c2ccccc2)=CC[C@@H](Cc2ccccc2)C(=O)N1C	0.2777777777777778	0.12949640287769784	0.11029411764705882	0.11194029850746269	0.216	0.0948905109489051
Cc1nc(-c2ccccc2)cc(C(=O)O)c1N	0.208955223880597	0.17391304347826086	0.08403361344537816	0.08547008547008547	0.22641509433962265	0.0847457627118644
OC[C@H](O)[C@H](O)[C@H](O)c1cnc([C@@H](O)[C@@H](O)[C@H](O)CO)cn1	0.0880503144654088	0.12307692307692308	0.05263157894736842	0.06153846153846154	0.11023622047244094	0.112
CC(=O)N[C@@H](Cc1ccc(O)cc1)C(=O)N[C@@H](CCC(=O)O)C(=O)N[C@@H](Cc1ccccc1)C(=O)N[C@@H](CCCCN)C(N)=O	0.22564102564102564	0.13978494623655913	0.07291666666666667	0.07936507936507936	0.19653179190751446	0.13259668508287292
O=C(O)CNC(=O)C1CCCCC1	0.07857142857142857	0.06896551724137931	0.09259259259259259	0.09433962264150944	0.0625	0.11428571428571428
CN1C[C@H](CC#N)C[C@H]1c1ccccc1	0.12056737588652482	0.07377049180327869	0.09649122807017543	0.09821428571428571	0.13513513513513514	0.08771929824561403
C=C1CC[C@H]2C(C)(C)[C@H](O)CC[C@@]2(C)[C@@H]1COc1cc(=O)oc2ccccc12	0.12209302325581395	0.11409395973154363	0.1510791366906475	0.15328467153284672	0.16666666666666666	0.11188811188811189
O=c1[nH]c(=S)c(-c2ccccc2)nc2ccccc12	0.24087591240875914	0.16260162601626016	0.05384615384615385	0.0546875	0.23214285714285715	0.03816793893129771
O=C1Nc2ccc(F)cc2N1	0.10606060606060606	0.13333333333333333	0.0660377358490566	0.0673076923076923	0.14	0.04672897196261682
CCCCC/C=C/C/C=C/C/C=C/C/C=C/CCCC(=O)N[C@H](CCCCCN)Cc1ccccc1	0.1282051282051282	0.0903954802259887	0.06857142857142857	0.0755813953488372	0.12574850299401197	0.09411764705882353
CC(C)[C@H](NC(=O)c1nn(Cc2ccc(F)cc2)c2ccccc12)C(N)=O	0.3103448275862069	0.23484848484848486	0.08275862068965517	0.09929078014184398	0.38596491228070173	0.11428571428571428
C[N+](C)(C)C[C@H](N)CC(=O)O	0.10077519379844961	0.13861386138613863	0.09	0.10309278350515463	0.13402061855670103	0.14893617021276595
C[C@H](C=S=O)[C@@H](C)CC	0.06153846153846154	0.09900990099009901	0.06060606060606061	0.09574468085106383	0.09278350515463918	0.10638297872340426
CCCC/C=C\CCCCCCCC(=O)OC[C@H](COC(=O)CCCCCCCCCCCCCCCCCCCCC)OC(=O)CCCCCCCCCCCCCCCCCCCCC	0.04377104377104377	0.04814814814814815	0.045283018867924525	0.04961832061068702	0.03731343283582089	0.06563706563706563
C[C@H]1[C@@H](O)CC[C@@]2(C)CC[C@@]3(C)[C@@H](CC[C@@H]4[C@@]5(C)CC[C@H](O)CC(C)(C)[C@@H]5CC[C@]43C)[C@H]12	0.020202020202020204	0.03550295857988166	0.12666666666666668	0.12080536912751678	0.024096385542168676	0.08387096774193549
C[C@@H](O)/C=C/[C@]12O[C@]1(C)C[C@H](O[C@@H]1O[C@@H](CO)[C@@H](O)[C@@H](O)[C@@H]1O)C2(C)C	0.05142857142857143	0.0979020979020979	0.11851851851851852	0.13740458015267176	0.08571428571428572	0.1450381679389313
CCCCCC/C=C\CCCCCCCCCC(=O)OC[C@H](COC(=O)CCCCCCCCC/C=C\CCCCCCCC)OC(=O)CCCCCCCCCCCCCCCCCCCCCCC	0.042071197411003236	0.04609929078014184	0.04332129963898917	0.04744525547445255	0.03571428571428571	0.06273062730627306
C=C(Oc1cc(C(=O)OCC(C)(C)C)ccc1C(C)C)c1ccc(OC)cc1	0.17901234567901234	0.17985611510791366	0.12857142857142856	0.11428571428571428	0.20454545454545456	0.1056338028169014
CC(C)CCC[C@@H](C)[C@H]1CC[C@H]2[C@@H]3CCC4=CC(=O)CC[C@]4(C)[C@H]3CC[C@@]21C	0.0782122905027933	0.09210526315789473	0.14285714285714285	0.15328467153284672	0.08053691275167785	0.1276595744680851
Cc1cc(C(=O)Nc2ccc(Cl)cc2)c(Cl)c(O)c1	0.19285714285714287	0.15702479338842976	0.08064516129032258	0.08196721311475409	0.18421052631578946	0.07258064516129033
CC(=O)OC(C)(C)[C@H]1CC[C@@]2(C)COc3ccc(O)c(O)c3C(=O)[C@@]2(C)C1	0.10650887573964497	0.1347517730496454	0.18461538461538463	0.15151515151515152	0.12318840579710146	0.10869565217391304
COc1ccc([C@H]2[C@H]3CCCC[C@]3(O)CCN2CC(=O)Nc2ccc(Cl)cc2)cc1	0.18235294117647058	0.11538461538461539	0.11258278145695365	0.11409395973154363	0.1736111111111111	0.0915032679738562
C[C@H](O)C/C(=N\OS(=O)(=O)O)S[C@H]1O[C@@H](CO)[C@@H](O)[C@@H](O)[C@@H]1O	0.08024691358024691	0.12121212121212122	0.11811023622047244	0.13821138211382114	0.0916030534351145	0.175
CC(=O)OC[C@H]1O[C@H](OC(C)=O)[C@@H](OC(C)=O)[C@@H](OC(C)=O)[C@@H]1OC(C)=O	0.05084745762711865	0.06711409395973154	0.13333333333333333	0.12686567164179105	0.04054054054054054	0.1259259259259259
CCCCC/C=C\C/C=C\C/C=C\C/C=C\C/C=C\CCC(=O)O[C@H](COC(=O)CCCCCCCCCCC/C=C\CCCCCCCC)COC(=O)CCCCCCC	0.04659498207885305	0.051587301587301584	0.048582995951417005	0.05327868852459016	0.04	0.07053941908713693
CC1(C)C[C@H](O)[C@@]2(C)CC[C@@]3(C)C(=CC[C@@H]4[C@@]5(C)CC[C@@H](O[C@@H]6OC[C@@H](O)[C@@H](O)[C@@H]6O)[C@@](C)(CO)[C@@H]5CC[C@]43C)[C@@H]2C1	0.03619909502262444	0.052083333333333336	0.12643678160919541	0.12138728323699421	0.042328042328042326	0.1016949152542373
C[C@H]1CCC[C@H](C(=O)O)C1	0.04411764705882353	0.05504587155963303	0.12371134020618557	0.12631578947368421	0.057692307692307696	0.1134020618556701
CC(=O)N/C=C\c1ccc(OCc2ccccc2)cc1	0.2097902097902098	0.14960629921259844	0.08527131782945736	0.08661417322834646	0.25892857142857145	0.07751937984496124
O=C(O)[C@@H]1[C@@H]2CC[C@@H](C2)N1C(=O)c1ccccc1	0.16083916083916083	0.10317460317460317	0.13675213675213677	0.1391304347826087	0.15517241379310345	0.14782608695652175
O=C(c1ccccc1)c1ccc2ccccc2c1	0.2631578947368421	0.11904761904761904	0.06299212598425197	0.064	0.22522522522522523	0.05511811023622047
NC(=O)Cc1ccc([N+](=O)[O-])cc1	0.1111111111111111	0.1388888888888889	0.09345794392523364	0.09523809523809523	0.1346153846153846	0.08411214953271028
COc1cc(-c2[o+]c3cc(O)cc(O)c3cc2O[C@H]2O[C@@H](CO)[C@@H](O)[C@@H](O)[C@H]2O)ccc1O	0.12568306010928962	0.11875	0.10191082802547771	0.1032258064516129	0.14473684210526316	0.10967741935483871
C[C@H]1C(=O)O[C@H]2C[C@]1(C)[C@@H]1C(=O)[C@@]3(O)O[C@]14[C@@](O)(CC[C@@H]1[C@H]3[C@@H](O)C=C3C=CCC(=O)[C@@]31C)C(=O)O[C@]24C	0.07389162561576355	0.10404624277456648	0.17834394904458598	0.18064516129032257	0.08139534883720931	0.13580246913580246
C=C1CC[C@@H](O)[C@]2(C)CC[C@@H](C(C)(C)O)C[C@H]12	0.03225806451612903	0.047244094488188976	0.14414414414414414	0.11607142857142858	0.04065040650406504	0.10526315789473684
COC(=O)N1CCc2cc(O)c(OC)c3c2[C@@H]1Cc1ccccc1-3	0.16560509554140126	0.13043478260869565	0.12781954887218044	0.1297709923664122	0.1984126984126984	0.09558823529411764
COc1ccc(C[C@@H]2COc3cc(O)c(OC)cc3C2=O)cc1	0.13924050632911392	0.1417910447761194	0.11363636363636363	0.11538461538461539	0.16535433070866143	0.08955223880597014
Cc1[nH]c(-c2ccccc2)nc1CN1CCCCC1	0.1554054054054054	0.11627906976744186	0.078125	0.07936507936507936	0.15833333333333333	0.05384615384615385
O=C(O)[C@H]1O[C@@H](Oc2c(O)cc(O)c3c(=O)c(OS(=O)(=O)O)c(-c4ccc(O)c(O)c4)oc23)[C@@H](O)[C@@H](O)[C@@H]1O	0.12307692307692308	0.1566265060240964	0.11377245508982035	0.11515151515151516	0.12650602409638553	0.12121212121212122
CCCCC/C=C\C/C=C\C/C=C\C/C=C\CCCC(=O)OC[C@@H](COC(=O)CCCCCCCCCCCCCCCCCCC)OC(=O)CCCCCCCCCCCCCCCCC	0.04377104377104377	0.04814814814814815	0.045283018867924525	0.04961832061068702	0.03731343283582089	0.06563706563706563
COc1ccc([C@H]2N[C@@H](C(=O)O)Cc3c2[nH]c2ccccc32)cc1COc1cccc(OC)c1C	0.20786516853932585	0.1393939393939394	0.10975609756097561	0.1111111111111111	0.22818791946308725	0.10365853658536585
Cc1cccc(Cn2c(SCC(=O)O)nc3c(=O)[nH]cnc32)c1	0.16883116883116883	0.1953125	0.10526315789473684	0.10687022900763359	0.1935483870967742	0.10606060606060606
C=C1CC[C@@H]2[C@H]1[C@H]1[C@H](C(C)C)CC[C@]21C	0.04	0.05737704918032787	0.10810810810810811	0.1308411214953271	0.05084745762711865	0.10909090909090909
C=C1[C@@H](O)[C@@H](OC(C)=O)C[C@@]2(C)[C@@H]3CC[C@]4(C)[C@@H]5[C@@H](OC(C)=O)C[C@]5(C)[C@H]4CC[C@@]3(C)[C@H]12	0.05235602094240838	0.06097560975609756	0.17482517482517482	0.16901408450704225	0.043209876543209874	0.14383561643835616
CO[C@@]12CC=CC(=O)[C@@]1(C)[C@@H]1CC[C@@]3(O)C(=O)O[C@]4(C)[C@@H]5C[C@@]6(C)[C@@H]7C(=O)[C@](OC[C@@H]6C(=O)O5)(O[C@@]734)[C@@H]1C[C@@H]2O	0.056338028169014086	0.08196721311475409	0.16363636363636364	0.1656441717791411	0.06043956043956044	0.11695906432748537
COc1ccc(-c2cc(=O)c3c(O)cc(O)c([C@H]4O[C@@H](CO)[C@@H](O)[C@@H](O)[C@@H]4O[C@@H]4O[C@@H](C)[C@@H](O)[C@@H](O)[C@@H]4O)c3o2)cc1O	0.11538461538461539	0.11413043478260869	0.12429378531073447	0.12571428571428572	0.12359550561797752	0.11235955056179775
CN(Cc1cc(Br)ccc1)C(=O)Nc1ccc(S(=O)(=O)N2CCCC2)cc1	0.18633540372670807	0.17142857142857143	0.09722222222222222	0.09859154929577464	0.1865671641791045	0.07534246575342465
COC(=O)c1ccccc1OC(=O)N1CCCCC1	0.1342281879194631	0.10077519379844961	0.11475409836065574	0.11666666666666667	0.14166666666666666	0.10655737704918032
C[C@H](CO)[C@H]1C[C@@H]2[C@@]3(O)[C@@H]4O[C@@](O)(C[C@]2(C)[C@@]2(O)CC[C@@](C)(O)[C@@H]42)[C@@]13C	0.045454545454545456	0.06802721088435375	0.11029411764705882	0.12878787878787878	0.05555555555555555	0.11940298507462686
C[C@H](CCN1CCN(C)CC1)c1ccccc1	0.16312056737588654	0.10483870967741936	0.09166666666666666	0.11206896551724138	0.168141592920354	0.1016949152542373
C=C(C(C)C)[C@@H](O)[C@@H](O)[C@@H](C)[C@H]1CC[C@H]2[C@@H]3CC(=O)[C@@H]4C[C@@H](O)[C@@H](O)C[C@]4(C)[C@H]3CC[C@@]21C	0.0797872340425532	0.1069182389937107	0.1564625850340136	0.16666666666666666	0.09615384615384616	0.16551724137931034
OC[C@@H]1O[C@@H](Oc2cc(O)c3c(c2)O[C@@H](c2ccc(O)c(O[C@H]4O[C@@H](CO)[C@@H](O)[C@@H](O)[C@H]4O)c2)[C@@H](O)C3)[C@@H](O)[C@@H](O)[C@@H]1O	0.08878504672897196	0.08994708994708994	0.11731843575418995	0.11864406779661017	0.09836065573770492	0.09944751381215469
CCCCCCCCCCCCCCCCCCCCCCC(=O)O	0.0625	0.059602649006622516	0.06206896551724138	0.06293706293706294	0.06164383561643835	0.09285714285714286
C=C[C@](C)(CCC(=O)C(=C)C)O[C@@H]1O[C@@H](CO)[C@@H](O)[C@@H](O)[C@@H]1O	0.0736196319018405	0.08029197080291971	0.15447154471544716	0.13821138211382114	0.08333333333333333	0.1652892561983471
Cc1ccc(-c2cccc(-c3cccc(-c4ccc(O)c(C#N)c4)c3)c2)cc1	0.2564102564102564	0.12666666666666668	0.04487179487179487	0.045454545454545456	0.19708029197080293	0.038461538461538464
CCCC/C=C\C/C=C\CCCCCCCCCC(=O)OC[C@H](COC(=O)CCC/C=C\C/C=C\C/C=C\CCCCCCCC)OC(=O)CCCCCCCCCCCCCCC	0.04513888888888889	0.04980842911877394	0.046875	0.05138339920948617	0.03861003861003861	0.068
CN(C)CCCCSC(=O)c1ccccc1	0.1678832116788321	0.13675213675213677	0.10434782608695652	0.10619469026548672	0.1743119266055046	0.11504424778761062
Cc1c(C)c2ccc(C)cc2oc1=O	0.10071942446043165	0.13513513513513514	0.10091743119266056	0.102803738317757	0.14150943396226415	0.07207207207207207
O=C(OC[C@H]1O[C@@H](O)[C@](O)(COC(=O)c2cc(O)c(O)c(O)c2)[C@@H]1O)c1cc(O)c(O)c(O)c1	0.12568306010928962	0.11875	0.11612903225806452	0.11764705882352941	0.11538461538461539	0.1390728476821192
COc1cc(C)c(/C=C/C(=O)NCCc2ccccc2)c(OC)c1	0.18064516129032257	0.17293233082706766	0.10294117647058823	0.1044776119402985	0.22764227642276422	0.09558823529411764
CCCCCCCCCCCCCCCCCCCCCCCC(=O)OC[C@@H](COC(=O)CCCCCCCCCCCCC)OC(=O)CCCCCCCCCCCCCCCCCCC	0.04377104377104377	0.04044117647058824	0.045283018867924525	0.04961832061068702	0.02962962962962963	0.06563706563706563
COc1cc([C@H]2[C@@H]3CCCC[C@]3(O)CCN2Cc2ccccc2Cl)ccc1O	0.14705882352941177	0.11258278145695365	0.0945945945945946	0.0958904109589041	0.18115942028985507	0.08053691275167785
C=C1CC[C@]2(C(=O)O)CC[C@]3(C)C(=CC[C@@H]4[C@@]5(C)CC[C@H](O[C@@H]6OC[C@H](O)[C@H](O)[C@H]6O)[C@@](C)(CO)[C@@H]5CC[C@]43C)[C@@H]2[C@@H]1C	0.0593607305936073	0.07894736842105263	0.1569767441860465	0.15204678362573099	0.06951871657754011	0.13142857142857142
CC(=O)O[C@@H]1[C@@H](C)O[C@@H](Oc2ccc(C/C(=N\OS(=O)(=O)O)S[C@@H]3O[C@@H](CO)[C@@H](O)[C@@H](O)[C@@H]3O)cc2)[C@@H](O)[C@H](O)[C@@H]1O	0.10679611650485436	0.14204545454545456	0.15384615384615385	0.15568862275449102	0.11363636363636363	0.15476190476190477
CCCC/C=C\CCCCCCCC(=O)OC[C@H](COC(=O)CCCCCCCCCCCCCCC)OC(=O)CCCCCCC/C=C\CCCCCCCC	0.04868913857677903	0.05416666666666667	0.05106382978723404	0.05603448275862069	0.04201680672268908	0.07423580786026202
OC[C@H]1O[C@H](OC[C@@H]2O[C@H](O[C@@H]3[C@H](O)[C@H](O)O[C@H](CO)[C@@H]3O)[C@H](O)[C@H](O)[C@@H]2O)[C@@H](O)[C@@H](O)[C@@H]1O	0.03	0.028735632183908046	0.0880503144654088	0.08917197452229299	0.029585798816568046	0.08860759493670886
C/C=C/CC/C=C/CCCCCCCC(=O)OC[C@@H](CO[P@@](=O)(O)O[C@H]1[C@@H](O)[C@@H](O)[C@@H](O)[C@@H](OP(=O)(O)O)[C@@H]1O)OC(=O)CCCCCCCCCCCCC	0.06299212598425197	0.06578947368421052	0.0871559633027523	0.09302325581395349	0.057777777777777775	0.12380952380952381
CCCCC/C=C\C/C=C\C/C=C\C/C=C\CCCC(=O)OC[C@@H](COC(=O)CCCCCCC/C=C\CCCCCCCC)OC(=O)CCCCCCCCC/C=C\CC	0.04659498207885305	0.051587301587301584	0.048582995951417005	0.05327868852459016	0.04	0.07053941908713693
COCCC[C@H](NC(=O)[C@@H]1CCCN1)C(=O)O	0.10204081632653061	0.08	0.12173913043478261	0.13392857142857142	0.0743801652892562	0.15315315315315314
COc1cc(O)c2c(c1)O[C@@H](c1cc(OC)c(O)c(OC)c1)CC2=O	0.10843373493975904	0.11347517730496454	0.12686567164179105	0.12878787878787878	0.11764705882352941	0.0948905109489051
COc1cc(O)c2c(c1)O[C@H](c1ccc(OC)c(O)c1)[C@H](O)C2=O	0.13836477987421383	0.1323529411764706	0.12121212121212122	0.12307692307692308	0.15503875968992248	0.10526315789473684
COc1cc2c(cc1OC)C(C)(C)O2	0.05517241379310345	0.08620689655172414	0.09090909090909091	0.09259259259259259	0.07079646017699115	0.0625
CCCCC/C=C\C/C=C\C/C=C\C/C=C\C/C=C\CCC(=O)OC[C@@H](COC(=O)CCCCCCCCCCCCCCCCCCCCCCC)OC(=O)CCCCCCCC	0.04513888888888889	0.04980842911877394	0.046875	0.05138339920948617	0.03861003861003861	0.068
COc1c(O[C@@H]2O[C@@H](C)[C@@H](O)[C@@H](O)[C@@H]2O)cc(O)c2c(=O)c(-c3ccc(O[C@@H]4O[C@@H](CO)[C@@H](O)[C@@H](O)[C@@H]4O)cc3)coc12	0.13658536585365855	0.13186813186813187	0.12359550561797752	0.125	0.14857142857142858	0.11173184357541899
O=C(CSc1cn[nH]n1)Nc1ccc([N+](=O)[O-])cc1	0.14189189189189189	0.14516129032258066	0.07936507936507936	0.08064516129032258	0.1322314049586777	0.07142857142857142
C[C@@H](c1ccccc1)[C@@H]1OC[C@@H](C)O1	0.13138686131386862	0.09401709401709402	0.0990990990990991	0.12149532710280374	0.14953271028037382	0.11009174311926606
N#Cc1cc(F)cc(C(=O)Nc2ccccc2)c1	0.25757575757575757	0.13008130081300814	0.064	0.06504065040650407	0.21818181818181817	0.056
COc1cc([C@@H]2Oc3cc4oc(=O)ccc4cc3O[C@H]2CO)cc(OC)c1O	0.12790697674418605	0.12080536912751678	0.1103448275862069	0.11188811188811189	0.14084507042253522	0.08843537414965986
O=C1c2cccc(O)c2C(=O)c2c(O)cc(CO[C@@H]3O[C@@H](CO)[C@@H](O)[C@H](O)[C@@H]3O)cc21	0.13636363636363635	0.12337662337662338	0.12837837837837837	0.13013698630136986	0.14285714285714285	0.1292517006802721
CCC[C@@H](NC)C(=O)c1ccccc1	0.18461538461538463	0.13392857142857142	0.11009174311926606	0.12264150943396226	0.19607843137254902	0.1320754716981132
CCCC(=O)c1c(O)c2c(c3c(=O)c4c(O)ccc(O)c4oc13)OC(C)(C)[C@@H]2O	0.14201183431952663	0.1527777777777778	0.1347517730496454	0.1366906474820144	0.14184397163120568	0.1357142857142857
COc1cc([C@H]2Oc3c(OC)cc4c(c3C[C@H]2O)C(=O)[C@@H](C)[C@@H](c2ccc(O)cc2)O4)ccc1O	0.15760869565217392	0.12727272727272726	0.13924050632911392	0.14102564102564102	0.17532467532467533	0.11875
COc1cc(CCNCc2ccccc2O)cc(OC)c1	0.16666666666666666	0.12121212121212122	0.09230769230769231	0.09375	0.19166666666666668	0.08461538461538462
CC(C)C(=O)OC[C@]1(C)CC[C@@H]2[C@@H]3CCC4=CC(=O)CC[C@]4(C)[C@H]3CC[C@@]21C	0.07262569832402235	0.1	0.15217391304347827	0.17164179104477612	0.08108108108108109	0.12857142857142856
CC(=O)O[C@H]1[C@H](OC(C)=O)[C@@H](OC(C)=O)[C@H](C)[C@H]1OC(C)=O	0.04878048780487805	0.0661764705882353	0.13934426229508196	0.1322314049586777	0.037037037037037035	0.14049586776859505
C=C1CC[C@]2(OC1)O[C@@H]1C[C@H]3[C@@H]4CC[C@H]5C[C@@H](O)CC[C@]5(C)[C@H]4CC(=O)[C@]3(C)[C@H]1[C@H]2C	0.030612244897959183	0.041666666666666664	0.1736111111111111	0.176056338028169	0.036585365853658534	0.09803921568627451
CNCO[C@]1(CNCN(C)CC)CCC[C@@H]1NC(C)=O	0.0625	0.08333333333333333	0.1322314049586777	0.13445378151260504	0.05343511450381679	0.11475409836065574
C[C@H]1[C@H]2[C@H](C[C@H]3[C@@H]4CC=C5C[C@H](O[C@@H]6O[C@H](CO)[C@@H](O)[C@H](O)[C@H]6O)CC[C@]5(C)[C@H]4CC[C@]32C)O[C@]12CC[C@@H](C)CO2	0.036036036036036036	0.05181347150259067	0.14534883720930233	0.14705882352941177	0.042105263157894736	0.11363636363636363
O[C@H]1CN[C@H](c2nc(-c3ccc(F)cc3)no2)C1	0.15172413793103448	0.21739130434782608	0.11666666666666667	0.11864406779661017	0.19469026548672566	0.08130081300813008
O=C(/C=C/c1ccc(O)cc1)OC[C@@H]1O[C@@H](Oc2cc(O)c3c(=O)c(O)c(-c4ccc(O)cc4)oc3c2)[C@@H](O)[C@H](O)[C@@H]1O	0.18686868686868688	0.15555555555555556	0.10989010989010989	0.1111111111111111	0.19411764705882353	0.11049723756906077
O=c1cc(-c2ccc(O)c(O)c2)oc2cc(O[C@H]3O[C@H](CO)[C@H](O)[C@H](O)[C@@H]3O[C@H]3OC[C@@H](O)[C@@H](O)[C@H]3O)cc(O)c12	0.11219512195121951	0.1043956043956044	0.11428571428571428	0.11560693641618497	0.12	0.10227272727272728
COc1c2c(nc3ccccc13)CCN(C)CC2	0.12080536912751678	0.12	0.08943089430894309	0.09090909090909091	0.17391304347826086	0.064
COc1cc(O)cc(OC)c1	0.0661764705882353	0.08256880733944955	0.08737864077669903	0.0891089108910891	0.08653846153846154	0.07766990291262135
CC(=O)O[C@H]1[C@@H](O)[C@@H](O)[C@@H](CO)O[C@@H]1Oc1ccc2c(c1)OCO2	0.0963855421686747	0.11510791366906475	0.1640625	0.16666666666666666	0.11940298507462686	0.16535433070866143
O=C(NCCN1CCCCC1)c1ccccc1	0.1619718309859155	0.09523809523809523	0.1	0.1016949152542373	0.1565217391304348	0.08264462809917356
COC(=O)c1csc(NC(=O)c2ccccc2)n1	0.19424460431654678	0.13008130081300814	0.09016393442622951	0.09166666666666666	0.16521739130434782	0.1
COc1cc(O)c2c(c1)O[C@H](c1ccc(OC)c(O[C@@H]3O[C@@H](CO)[C@@H](O)[C@@H](O)[C@@H]3O)c1)CC2=O	0.12365591397849462	0.1165644171779141	0.1503267973856209	0.152317880794702	0.1346153846153846	0.12903225806451613
Cc1cnc(C(C)C)c(C)n1	0.07462686567164178	0.17	0.0673076923076923	0.09	0.08737864077669903	0.06796116504854369
CCOc1cc(CCNC(=O)CCCC)ccc1OCC	0.11538461538461539	0.12213740458015267	0.128	0.13008130081300814	0.11811023622047244	0.13821138211382114
O=C(CC[C@@H](O)Cc1ccccc1)OC[C@@H]1CCCCN1	0.17333333333333334	0.12030075187969924	0.12598425196850394	0.13709677419354838	0.17073170731707318	0.15447154471544716
CCc1ccc(C[C@@H](C)N)cc1	0.12121212121212122	0.1523809523809524	0.09523809523809523	0.1188118811881188	0.16	0.10679611650485436
CC/C=C\C/C=C\C/C=C\C/C=C\C/C=C\CCCC(=O)OC[C@@H](COC(=O)CCCCCCC/C=C\CCCCCC)OC(=O)CCCCCCCCC/C=C\C	0.04814814814814815	0.053497942386831275	0.05042016806722689	0.05531914893617021	0.04149377593360996	0.07327586206896551
O=[N+]([O-])c1c(O)cc(O)c(O)c1	0.07352941176470588	0.09174311926605505	0.056074766355140186	0.05714285714285714	0.09615384615384616	0.06666666666666667
CC[C@H](C)C(=O)O[C@H]1C=C2C(COC(=O)CC(C)(C)O)=CO[C@@H](OC(=O)/C=C/c3ccccc3)[C@H]21	0.17777777777777778	0.16352201257861634	0.19333333333333333	0.23776223776223776	0.19205298013245034	0.22758620689655173
O=C1CC[C@H](Cc2ccccc2)O1	0.125	0.08620689655172414	0.15384615384615385	0.1568627450980392	0.14150943396226415	0.07207207207207207
CCC(=O)C1(NC(=O)c2ccccc2)CCN(CCc2ccccc2)CC1	0.2781456953642384	0.11409395973154363	0.11888111888111888	0.12056737588652482	0.18382352941176472	0.11188811188811189
N[C@@H](CC[C@@H](O)C/N=C/[C@H](O)CC[C@@H](N)C(=O)O)C(=O)O	0.14093959731543623	0.144	0.06201550387596899	0.07142857142857142	0.14049586776859505	0.20353982300884957
CC(=O)O[C@@H]1CC[C@@]2(C)[C@@H](CC[C@]3(C)[C@@H]2CC=C2[C@@H]4[C@@](C)(O)CC[C@@]4(C)CC[C@]23C)C1(C)C	0.04081632653061224	0.059880239520958084	0.13245033112582782	0.12666666666666668	0.04878048780487805	0.1038961038961039
CCCCCCCCCCCC[C@H](O)[C@@H]1CC[C@H]([C@@H](O)CCCC[C@@H](O)CCCCCCC[C@@H](O)CC2=C[C@@H](C)OC2=O)O1	0.0958904109589041	0.08673469387755102	0.11290322580645161	0.12021857923497267	0.08900523560209424	0.1638418079096045
COc1ccc(-c2cc(=O)c3c(O)cc(O[C@@H]4O[C@H](CO)[C@@H](O)[C@@H](O)[C@@H]4O[C@@H]4O[C@@H](C)[C@@H](O)[C@@H](O)[C@@H]4O)cc3o2)cc1O	0.1201923076923077	0.11351351351351352	0.12359550561797752	0.125	0.12921348314606743	0.11173184357541899
CC(C)=CCC/C(C)=C\CO[C@@H]1O[C@@H](CO[C@@H]2OC[C@@H](O)[C@@H](O)[C@@H]2O)[C@@H](O)[C@@H](O)[C@@H]1O	0.05851063829787234	0.06832298136645963	0.1292517006802721	0.1310344827586207	0.06369426751592357	0.14583333333333334
COC(=O)C[C@@H]1CCC(=O)[C@@H]1C/C=C/CCO[C@@H]1O[C@@H](CO)[C@@H](O)[C@@H](O)[C@@H]1O	0.07262569832402235	0.08552631578947369	0.16911764705882354	0.17164179104477612	0.08108108108108109	0.17037037037037037
C[C@H]1CC[C@@]2(C(=O)O)CC[C@@]3(C)C(=CC[C@@H]4[C@@]5(C)C[C@@H](O)[C@@H](O)[C@@](C)(COC(=O)/C=C/c6ccc(O)cc6)[C@@H]5CC[C@]43C)[C@@H]2[C@@]1(C)O	0.11467889908256881	0.14285714285714285	0.15384615384615385	0.14917127071823205	0.13440860215053763	0.15469613259668508
CC/C=C/C/C=C\C/C=C/C/C=C/CCCCC(=O)O	0.06832298136645963	0.08208955223880597	0.06923076923076923	0.0703125	0.08527131782945736	0.104
COc1ccc([C@@H]2c3[nH]c4ccccc4c3CCN2C(=O)/C=C/c2ccccc2)cc1	0.26380368098159507	0.13291139240506328	0.08125	0.08227848101265822	0.24285714285714285	0.06832298136645963
NS(=O)(=O)Nc1ccc(-c2ccc(Cl)cc2)cc1	0.20437956204379562	0.1694915254237288	0.056	0.056910569105691054	0.1981981981981982	0.048
CCCCC/C=C\C/C=C\C/C=C\C/C=C\CCCC(=O)OC[C@H](COC(=O)CCCCCCC/C=C\CCCCCCCC)OC(=O)CCCCCCCCC/C=C\CC	0.04659498207885305	0.051587301587301584	0.048582995951417005	0.05327868852459016	0.04	0.07053941908713693
O=C1C[C@@H](c2ccc(O)cc2)Oc2cc(O[C@H]3O[C@@H](CO)[C@@H](O)[C@@H](O)[C@H]3O)ccc21	0.13714285714285715	0.12418300653594772	0.14482758620689656	0.14685314685314685	0.16783216783216784	0.12244897959183673
CCCCN(CCCC)C(=O)N(CC)CC	0.06040268456375839	0.08264462809917356	0.09649122807017543	0.09821428571428571	0.058823529411764705	0.10714285714285714
O=C(O)CCCCCCCCCCCCCCCCCCO	0.0658682634730539	0.06338028169014084	0.050724637681159424	0.051470588235294115	0.06569343065693431	0.09090909090909091
C=C1CC[C@@H]2[C@@](C)(CCC[C@@]2(C)C(=O)O)[C@@H]1CCC1=CCOC1=O	0.08383233532934131	0.1	0.15625	0.15873015873015872	0.09558823529411764	0.12213740458015267
O=c1cc(-c2ccc(O)c(O)c2)oc2cc(O[C@@H]3O[C@H](CO)[C@@H](O)[C@H](O)[C@@H]3O)c(O[C@@H]3O[C@@H](CO)[C@@H](O)[C@@H](O)[C@@H]3O)c(O)c12	0.10849056603773585	0.10638297872340426	0.10989010989010989	0.1111111111111111	0.11538461538461539	0.09836065573770492
CCCCC/C=C\C/C=C\C/C=C\C/C=C\CCCCCC(=O)O[C@H](COC(=O)CCCCCCC/C=C\C/C=C\CCCCCC)COC(=O)CCCCCCCCCC	0.04659498207885305	0.051587301587301584	0.048582995951417005	0.05327868852459016	0.04	0.07053941908713693
O=C(OC[C@H]1O[C@@H](Oc2cc(O)c3c(c2)O[C@H](c2ccc(O)cc2)CC3=O)[C@H](O)[C@H](O)[C@@H]1O)c1cc(O)c(O)c(O)c1	0.14356435643564355	0.12087912087912088	0.13793103448275862	0.13953488372093023	0.15028901734104047	0.11931818181818182
CC(=O)O[C@H]1C[C@@H]2C(C)(C)O[C@@H]3CC(=O)O[C@@]2(C3)[C@@H]2CC[C@@]3(C)[C@H](c4ccoc4)OC(=O)[C@@H]4O[C@@]43[C@@]12C	0.06341463414634146	0.09142857142857143	0.2012987012987013	0.19607843137254902	0.06896551724137931	0.12195121951219512
CC1=C([C@@H](C)CO)C[C@@]2(O)[C@@]3(C)CC(=O)O[C@]4([C@@H](O)[C@@H](C)CC[C@@]34O)[C@@]12O	0.06896551724137931	0.09655172413793103	0.1417910447761194	0.16153846153846155	0.08450704225352113	0.1259259259259259
N[C@H](Cc1ccc(O)cc1)C(=O)NCCc1c[nH]c2ccccc12	0.2185430463576159	0.145985401459854	0.08633093525179857	0.09558823529411764	0.26666666666666666	0.08695652173913043
CC/C=C\C/C=C\C/C=C\C/C=C\C/C=C\CCCCCC(=O)OC[C@@H](COC(=O)CCCCCCCCCCCCCCCCCCCCCCC)OC(=O)CCCCCC/C	0.0456140350877193	0.050387596899224806	0.04743083003952569	0.052	0.0390625	0.06882591093117409
COC(=O)[C@@]1(OC(C)=O)C[C@]23CC[C@H]4[C@](C)(O)CCC[C@]4(C)[C@@H]2CC[C@@H]1C3	0.05	0.058823529411764705	0.11428571428571428	0.11594202898550725	0.039735099337748346	0.10714285714285714
NC(=O)c1ccc(NCCc2ccccc2)cc1	0.22794117647058823	0.12903225806451613	0.08064516129032258	0.08196721311475409	0.23853211009174313	0.07258064516129033
CCCCCCCCCCCCCCCCCCCCCCCCCCCO	0.031413612565445025	0.024096385542168676	0.0379746835443038	0.038461538461538464	0.024844720496894408	0.05161290322580645
COc1cc2oc(=O)ccc2cc1C[C@H](C)O[C@@H]1O[C@@H](C)[C@@H](O)[C@@H](O)[C@@H]1O	0.11834319526627218	0.14893617021276595	0.15555555555555556	0.17557251908396945	0.145985401459854	0.16541353383458646
CNC[C@H](O)c1ccccc1	0.15873015873015872	0.11214953271028037	0.0660377358490566	0.07766990291262135	0.17525773195876287	0.08737864077669903
CC(=O)OC[C@H]1O[C@@H](Oc2ccc(CC#N)cc2)[C@@H](O)[C@@H](O)[C@@H]1O	0.11728395061728394	0.14074074074074075	0.15625	0.15873015873015872	0.14615384615384616	0.15748031496062992
CC(=O)OC[C@H](C)CCCc1ccccc1	0.19402985074626866	0.13675213675213677	0.11403508771929824	0.13636363636363635	0.19626168224299065	0.1559633027522936
CC1(C)NC(=O)c2ccc(F)cc2N1C(=O)/C=C/c1ccc(-c2nccc3cnncc23)cc1	0.23255813953488372	0.2251655629139073	0.0718562874251497	0.07272727272727272	0.25874125874125875	0.05952380952380952
COC(=O)CC[C@H](C)[C@@H]1CC[C@@H]2[C@H]3[C@H](O)C[C@H]4C[C@@H](O)CC[C@]4(C)[C@@H]3CC[C@@]12C	0.06557377049180328	0.08387096774193549	0.18248175182481752	0.20300751879699247	0.07236842105263158	0.15827338129496402
CCCCCCCCCCCCCCCCCCCCCCCCC(=O)OC[C@H](O)COC(=O)CCCCCCCCCCC	0.06986899563318777	0.05825242718446602	0.06	0.06598984771573604	0.054455445544554455	0.09895833333333333
C=C1[C@H]2C[C@H]2[C@]2(C)C(=O)O[C@H](C)C[C@H]12	0.033783783783783786	0.04132231404958678	0.1650485436893204	0.16831683168316833	0.04310344827586207	0.10185185185185185
C[C@@H]1O[C@@H](O)[C@@H](O[C@H]2O[C@H](C(=O)O)[C@@H](O)[C@@H](O)[C@H]2O)[C@@H](O)[C@H]1O	0.04790419161676647	0.05714285714285714	0.12698412698412698	0.12903225806451613	0.05925925925925926	0.13709677419354838
COc1ccc([C@H]2CC(=O)c3c(O)cc(O[C@H]4O[C@H](CO)[C@@H](O)[C@@H](O)[C@@H]4O)cc3O2)cc1	0.13333333333333333	0.12738853503184713	0.1476510067114094	0.14965986394557823	0.15436241610738255	0.12582781456953643
CO[C@@H]1C2=C(C)C(=O)O[C@]2(O)C[C@@H]2CC[C@@H](O)[C@@H](C)[C@]21C	0.049079754601226995	0.07462686567164178	0.1694915254237288	0.1724137931034483	0.061068702290076333	0.12295081967213115
CCCCCCCCCC[C@H](O)[C@@H]1CC[C@H]([C@@H]2CC[C@H]([C@@H](O)CCCCCCCCCCC3=C[C@@H](C)OC3=O)O2)O1	0.0787037037037037	0.07291666666666667	0.13636363636363635	0.14450867052023122	0.0748663101604278	0.15028901734104047
CCCC/C=C\CCCCCCCC(=O)OC[C@@H](COC(=O)CCC/C=C\C/C=C\C/C=C\C/C=C\CCCCC)OC(=O)CCCCCCC/C=C\CCCCCC	0.047619047619047616	0.052845528455284556	0.04979253112033195	0.0546218487394958	0.040983606557377046	0.07234042553191489
CC/C=C\C/C=C\C/C=C\CCCCCCCC(=O)OC[C@H](COC(=O)CCCCCCC/C=C\C/C=C\CCCC)OC(=O)CCCCCCC/C=C\CCCCCC	0.04710144927536232	0.05220883534136546	0.04918032786885246	0.05394190871369295	0.04048582995951417	0.07142857142857142
O=C(CO)[C@H](O)[C@@H](O)COP(=O)(O)O	0.0948905109489051	0.11818181818181818	0.07339449541284404	0.08490566037735849	0.11320754716981132	0.1485148514851485
CCc1[cH-]c(-c2cccc(CCc3c(O)c(OC)c(OC)c4c(=O)[cH-]c(-c5ccc(O)cc5)[o+]c34)c2)cn1	0.1989247311827957	0.15294117647058825	0.09195402298850575	0.09302325581395349	0.19375	0.08620689655172414
O=C(/C=C/c1ccc(O)cc1)OC[C@@H]1O[C@@H](Oc2cc(O)c3c(=O)cc(-c4ccc(O)cc4)oc3c2)[C@@H](O)[C@H](O)[C@@H]1O	0.19487179487179487	0.15730337078651685	0.1111111111111111	0.11235955056179775	0.19642857142857142	0.11173184357541899
CCCCCCCCCCCCCCCCCCC[C@@H](O)CC(=O)N[C@@H](CO)[C@@H](O)[C@@H](O)/C=C/CCCCCCCCCCCC	0.09333333333333334	0.10050251256281408	0.04926108374384237	0.055	0.10309278350515463	0.12169312169312169
Cn1c(=O)c2c(nc3n2CCC(N2CCOCC2)CC3)n(C)c1=O	0.057803468208092484	0.07586206896551724	0.08695652173913043	0.08823529411764706	0.06338028169014084	0.04929577464788732
C=C(C)[C@@H]1CCC(C)=C[C@H]1c1c(OC)ccc2ccccc12	0.14935064935064934	0.12781954887218044	0.11627906976744186	0.11811023622047244	0.20833333333333334	0.1
CCCSc1ccc(C(=O)NC(C)(C)C)cc1	0.13380281690140844	0.16521739130434782	0.16363636363636364	0.13513513513513514	0.15178571428571427	0.11403508771929824
Oc1ccc2c(c1)OC[C@@]1(O)c3ccc(O)cc3O[C@H]21	0.12418300653594772	0.1328125	0.07751937984496124	0.07874015748031496	0.15702479338842976	0.06976744186046512
C/N=C(/N)NC1CCCCC1	0.02097902097902098	0.017094017094017096	0.056074766355140186	0.05714285714285714	0.017857142857142856	0.037037037037037035
CC(C)C[C@H](NC(=O)[C@@H](N)Cc1c[nH]cn1)C(=O)O	0.1527777777777778	0.16806722689075632	0.09917355371900827	0.11965811965811966	0.15517241379310345	0.17857142857142858
C=C(C)[C@H]1CC[C@@]2(CO)CC[C@@]3(C)[C@@H](CC[C@H]4[C@]3(C)CC[C@H]3C(C)(C)[C@H](O)[C@@H](O)C[C@@]34C)[C@H]12	0.03553299492385787	0.05357142857142857	0.125	0.11920529801324503	0.04242424242424243	0.0967741935483871
CC[C@@H](F)c1cc(C(=O)c2ccc(F)cc2)cc(C(=O)O)c1	0.2323943661971831	0.23333333333333334	0.10077519379844961	0.12	0.26548672566371684	0.13709677419354838
Cn1c2ccccc2c(=O)c2c(O)cc3c(c21)C[C@@H]([C@@](C)(O)CO[C@H]1O[C@@H](CO)[C@@H](O)[C@@H](O)[C@@H]1O)O3	0.15053763440860216	0.11976047904191617	0.16774193548387098	0.15483870967741936	0.19736842105263158	0.1320754716981132
CCCCCCCCCC(=O)OC[C@H](CO[P@](=O)(O)O[C@H]1[C@@H](O)[C@H](O)C(O)[C@H](O)[C@H]1O)OC(=O)CCC	0.08040201005025126	0.07428571428571429	0.1165644171779141	0.125	0.06395348837209303	0.16774193548387098
C=C(C)[C@H]1[C@H]2[C@@H](C)CC[C@@H]3[C@H](C)CC[C@@]312	0.0196078431372549	0.032	0.12844036697247707	0.1308411214953271	0.024793388429752067	0.0990990990990991
CCC(C)(C)OC(=O)c1ccccc1	0.15037593984962405	0.125	0.1650485436893204	0.12380952380952381	0.17475728155339806	0.12264150943396226
CCCC[C@H](NC(=O)c1ccc2c(c1)OCO2)C(=O)O	0.16326530612244897	0.14285714285714285	0.14049586776859505	0.15254237288135594	0.13934426229508196	0.17094017094017094
O=C1NN(c2ccccc2)C(=O)N1	0.14285714285714285	0.09649122807017543	0.07207207207207207	0.07339449541284404	0.15384615384615385	0.05357142857142857
CC(=O)N[C@@H]1[C@H](OCCc2ccccc2)O[C@H](CO)[C@@H](O)[C@@H]1O	0.16233766233766234	0.11764705882352941	0.15873015873015872	0.16129032258064516	0.16666666666666666	0.1693548387096774
CC(C)c1cc(S(=O)(=O)Nc2ccc(OCC(F)(F)F)cc2)cc(N)c1	0.17834394904458598	0.19696969696969696	0.08571428571428572	0.0948905109489051	0.18604651162790697	0.08633093525179857
C=C(C)[C@@H](O)CC[C@@H]1C(=O)C[C@H](O)[C@@H]1C/C=C/C(=O)O	0.11258278145695365	0.128	0.16379310344827586	0.17699115044247787	0.12396694214876033	0.21818181818181817
CC1=C[C@H]2c3c(cc4oc5cc(C)cc(O)c5c4c3C)O[C@@]3(O)C(=O)c4oc5cc(C)cc(O)c5c4[C@](C)(C1)[C@@H]23	0.0970873786407767	0.09944751381215469	0.10285714285714286	0.09770114942528736	0.10227272727272728	0.0847457627118644
COc1cc([C@@H]2Oc3c(OC)cc([C@H](OC)[C@@H](C)O)cc3[C@H]2C)ccc1O	0.1317365269461078	0.15714285714285714	0.1223021582733813	0.1323529411764706	0.15441176470588236	0.12318840579710146
C=C[C@](C)(CC/C=C(\C)CCC=C(C)C)O[C@@H]1O[C@H](CO)[C@H](O)[C@H](O)[C@H]1O[C@@H]1O[C@H](C)[C@H](O)[C@@H](O)[C@H]1O	0.054187192118226604	0.06857142857142857	0.14556962025316456	0.12578616352201258	0.05813953488372093	0.13924050632911392
C[C@](Cn1ccnn1)(c1ccccc1)N1CCN(CC(=O)O)CC1	0.16455696202531644	0.12949640287769784	0.11851851851851852	0.1037037037037037	0.1875	0.10294117647058823
COc1c(O)cc2c(=O)oc3c(O[C@@H]4O[C@@H](C)[C@@H](O)[C@@H](O)[C@@H]4O)c(O)cc4c(=O)oc1c2c34	0.09042553191489362	0.09202453987730061	0.12418300653594772	0.12582781456953643	0.0949367088607595	0.125
CCCCCCCC/C=C\CCCCCCCCCCCCCC(=O)OC[C@H](COC(=O)CCCCCCCCCCC/C=C\CCCCCCCC)OC(=O)CCCCCCCCCCCCCCCCC	0.04126984126984127	0.04513888888888889	0.04240282685512368	0.04642857142857143	0.03496503496503497	0.061371841155234655
CN(CC(=O)NO)C(=O)N(O)O	0.09022556390977443	0.102803738317757	0.06666666666666667	0.06796116504854369	0.0761904761904762	0.11
CCCCCCCC/C=C\CCCCCCCCCCCCCC(=O)OC[C@@H](COC(=O)CCCCCCCCCCCCCCC)OC(=O)CCCCCCCCCCCCCCCCCCCCC	0.042071197411003236	0.04609929078014184	0.04332129963898917	0.04744525547445255	0.03571428571428571	0.06273062730627306
C=CCc1cc2c(c(O[C@@H]3O[C@@H](CO)[C@@H](O)[C@@H](O)[C@@H]3O)c1)OCO2	0.06432748538011696	0.08391608391608392	0.12030075187969924	0.12213740458015267	0.08695652173913043	0.1297709923664122
C[C@@H]1OC(=O)C2=C1O[C@H]1[C@H](O)[C@]3(C)CCCC[C@]3(O)[C@H]21	0.04938271604938271	0.05925925925925926	0.15126050420168066	0.15384615384615385	0.06153846153846154	0.10569105691056911
CNCc1ccc(CSc2ccccc2)cc1	0.20437956204379562	0.11290322580645161	0.06451612903225806	0.06557377049180328	0.22018348623853212	0.056451612903225805
CCCC/C=C\C/C=C\CCCCCCCCCC(=O)OC[C@H](COC(=O)CCCCCCCCC/C=C\CCCCCC)OC(=O)CCCCCCC/C=C\C/C=C\CCCCC	0.04513888888888889	0.04980842911877394	0.046875	0.05138339920948617	0.03861003861003861	0.068
NC(=O)[C@H](Cc1ccccc1)NC(=O)c1cccc2ccccc12	0.3049645390070922	0.12949640287769784	0.07092198581560284	0.07971014492753623	0.23577235772357724	0.08695652173913043
[N-]=[N+]=Nc1ccc(CC(=O)O)c(O)c1	0.11678832116788321	0.14545454545454545	0.09090909090909091	0.09259259259259259	0.1523809523809524	0.11214953271028037
O=C(O[C@@H](C(=O)O)[C@@H]1OC(=O)[C@@H](O)[C@H]1O)c1cc(O)c(O)c(O)c1	0.1125	0.12686567164179105	0.1328125	0.144	0.11450381679389313	0.16129032258064516
C[C@H]1COc2c(N3CCCC3)cccc21	0.07432432432432433	0.07317073170731707	0.10526315789473684	0.10714285714285714	0.09482758620689655	0.06837606837606838
CC1=CC(=O)CC(C)(C)[C@@H]1/C=C/[C@@H](C)O[C@H]1O[C@@H](CO)[C@@H](O)[C@H](O)[C@@H]1O	0.06976744186046512	0.12142857142857143	0.16153846153846155	0.18253968253968253	0.10948905109489052	0.16279069767441862
CC(=O)NCCc1ccccc1	0.1640625	0.11926605504587157	0.09433962264150944	0.09615384615384616	0.18181818181818182	0.09523809523809523
C/C(N)=N/CCCSSCc1ccccc1	0.14184397163120568	0.08943089430894309	0.07563025210084033	0.07692307692307693	0.1415929203539823	0.08547008547008547
CCCCCCCCCCCCCCCCCCCCCCCCCC(=O)OC[C@H](CO[P@@](=O)(O)O[C@H]1[C@@H](O)[C@@H](O)C(O)[C@@H](O)[C@@H]1O)OC(=O)CCCCCCCCCCCCC	0.05776173285198556	0.05138339920948617	0.07883817427385892	0.08403361344537816	0.044	0.11158798283261803
C[C@@]1([C@@H]2CC[C@@H]3C[C@]2(C)CC[C@]3(C)[C@@H]2CC[C@@]2(C)[C@H](O)C1=O)C1=CCOC1=O	0.04918032786885246	0.07142857142857142	0.14388489208633093	0.145985401459854	0.05263157894736842	0.09722222222222222
CC1=CC(=O)[C@]2(C)C(=O)C3=C(O)C(=O)C4=C(Oc5cc(C)ccc5O4)[C@]3(C)CC[C@H]12	0.10674157303370786	0.13333333333333333	0.11564625850340136	0.11724137931034483	0.10738255033557047	0.07947019867549669
CN(CCOc1ccc(C[C@H]2SC(=O)NC2=O)cc1)c1ccc(O[C@@H]2O[C@@H](C(=O)O)[C@@H](O)[C@H](O)[C@H]2O)cc1	0.18181818181818182	0.1686746987951807	0.14634146341463414	0.14814814814814814	0.18867924528301888	0.147239263803681
O=C(O)[C@H]1C[C@@H](O[C@@H]2O[C@@H](CO)[C@@H](O)[C@H](O)[C@@H]2O)CN1	0.049689440993788817	0.05970149253731343	0.15254237288135594	0.15517241379310345	0.06201550387596899	0.15384615384615385
CCN(CC)c1ccc([C@@H]2[C@H]3CCCC[C@]3(O)CCN2C)cc1	0.0975609756097561	0.125	0.13076923076923078	0.1328125	0.12121212121212122	0.10606060606060606
COc1ccc(C(=O)N2CCCc3ccccc32)cc1OC	0.17105263157894737	0.13533834586466165	0.10687022900763359	0.10852713178294573	0.21666666666666667	0.08270676691729323
C[C@@H](N)C(=O)OCc1ccccc1	0.16153846153846155	0.12727272727272726	0.09259259259259259	0.1262135922330097	0.19	0.125
CC(C)[C@@]1(O)CC(=O)[C@]2(C)C[C@@]3(O)O[C@]4(C(=O)[C@@]31C)[C@@H](O)[C@@H](C)CC[C@@]24O	0.06936416184971098	0.09722222222222222	0.14285714285714285	0.15384615384615385	0.07746478873239436	0.12686567164179105
N[C@H]1C=C(CO)[C@@H](CO)[C@@H]1O	0.051094890510948905	0.06363636363636363	0.09900990099009901	0.10101010101010101	0.06666666666666667	0.12244897959183673
CC(C)C[C@@H](c1c(O)c(C=O)c(O)c(C=O)c1O)[C@]1(C)CC[C@H]2C1=C[C@@H](C(C)(C)O)CC[C@@H]1C(C)(C)CCC[C@@]21C	0.10344827586206896	0.14534883720930233	0.1301775147928994	0.11834319526627218	0.12280701754385964	0.1242603550295858
O=C(O)c1cc(=O)oc2cc(O)c(O)cc12	0.12056737588652482	0.14912280701754385	0.10619469026548672	0.10810810810810811	0.1559633027522936	0.10714285714285714
CC(C)c1cc2c(c(O)c1O)[C@]13CCCC(C)(C)[C@H]1[C@@H](OC3=O)[C@@H]2O	0.10303030303030303	0.13970588235294118	0.14615384615384616	0.16666666666666666	0.11940298507462686	0.12121212121212122
Cn1cncc1CN1C[C@@H](N(CC(=O)NCc2ccccc2)S(=O)(=O)c2ccc(C#N)cc2)Cc2ccccc21	0.26373626373626374	0.1534090909090909	0.09444444444444444	0.09550561797752809	0.18562874251497005	0.07692307692307693
C[C@@H](O)[C@H]1C(=O)N2C(C(=O)O)=C(S[C@H]3CC[S@](=O)C3)S[C@H]12	0.09554140127388536	0.11538461538461539	0.12096774193548387	0.14166666666666666	0.1111111111111111	0.13114754098360656
COc1cc(/C=C/C(=O)OC[C@]2(O)CO[C@H](O[C@@H]3[C@@H](O)[C@H](O)[C@@H](CO)O[C@@H]3Oc3ccc(/O)c(/C=C/CO)c3)[C@@H]2O)cc(OC)c1O	0.11363636363636363	0.12953367875647667	0.13368983957219252	0.13513513513513514	0.13903743315508021	0.12834224598930483
COc1cc(O[C@H]2O[C@H](CO)[C@@H](O)[C@@H](O)[C@@H]2O)c2c(OC)c(C(C)=O)c(O[C@@H]3OC[C@@](O)(CO)[C@H]3O)cc2c1	0.105	0.11494252873563218	0.15337423312883436	0.15527950310559005	0.11176470588235295	0.147239263803681
COc1ccc([C@H]2CC(=O)c3c(O)cc(O[C@@H]4O[C@@H](CO)[C@@H](O)[C@@H](O)[C@@H]4O)cc3O2)cc1	0.13333333333333333	0.12738853503184713	0.1476510067114094	0.14965986394557823	0.15436241610738255	0.12582781456953643
CSc1cc(C(=O)Nc2ccc(C)cc2)cc([N+](=O)[O-])c1O	0.19863013698630136	0.16535433070866143	0.09230769230769231	0.09375	0.18181818181818182	0.08461538461538462
CCCCC[C@@H]1O[C@@H]1C/C=C\C/C=C\CCCCCCC(=O)O	0.06470588235294118	0.07692307692307693	0.0962962962962963	0.09774436090225563	0.07971014492753623	0.12213740458015267
C=C1C(=O)N[C@H]2CC[C@@H](C)[C@H]12	0.028368794326241134	0.03508771929824561	0.12	0.12244897959183673	0.03669724770642202	0.08823529411764706
COc1c2c(cc3oc(=O)ccc13)[C@H](O)[C@@H](C)OC2	0.09803921568627451	0.11904761904761904	0.1440677966101695	0.14655172413793102	0.13333333333333333	0.11666666666666667
CCCCCCCC/C=C\CCCCCCCC(=O)OC[C@H](COC(=O)CCCCCCCCCCCCCCCCCCCCCCC)OC(=O)CCCCCCCCCCCCCCCCCCCCC	0.04126984126984127	0.04513888888888889	0.04240282685512368	0.04642857142857143	0.03496503496503497	0.061371841155234655
COc1ccc(/C=C/C(=O)O[C@H]2O[C@@H](CO)[C@@H](O)[C@@H](O)[C@@H]2O)c(OC)c1	0.10059171597633136	0.14388489208633093	0.1590909090909091	0.16153846153846155	0.14925373134328357	0.16923076923076924
N[C@@H](CCC(=O)N[C@H](CSCc1ccccc1)C(=O)O)C(=O)O	0.2108843537414966	0.14393939393939395	0.09022556390977443	0.1	0.1774193548387097	0.16129032258064516
O=C(Cc1ccccc1)Nc1ccccc1	0.3064516129032258	0.11570247933884298	0.075	0.07627118644067797	0.2037037037037037	0.06666666666666667
CCCCCCCn1cc(C(=O)c2cccc3ccccc23)cc1-c1ccccc1	0.32679738562091504	0.13548387096774195	0.08280254777070063	0.08387096774193549	0.24817518248175183	0.09032258064516129
COc1ccc(NCCc2ccccc2O)cc1	0.2014388489208633	0.12903225806451613	0.08064516129032258	0.08196721311475409	0.23853211009174313	0.07258064516129033
CCc1ccc(NC(=O)CSc2nc3c(=O)[nH]cnc3n2C)cc1	0.18064516129032257	0.19083969465648856	0.1111111111111111	0.11278195488721804	0.1796875	0.09558823529411764
NC1(CNC(=O)Nc2ccccc2S(=O)(=O)O)CC1	0.136986301369863	0.1487603305785124	0.10833333333333334	0.11016949152542373	0.1452991452991453	0.09090909090909091
CCCC/C=C\CCCCCCCC(=O)OC[C@H](COC(=O)CCCCCC/C=C\C/C=C\C/C=C\CCCCC)OC(=O)CCCCCCCCCCC/C=C\CCCCCCC	0.04513888888888889	0.04980842911877394	0.046875	0.05138339920948617	0.03861003861003861	0.068
CC(=O)OC[C@H]1O[C@H](Oc2cc(O)c3c(=O)cc(-c4ccc(O)cc4)oc3c2)[C@@H](O)[C@@H](O)[C@@H]1O	0.17415730337078653	0.16666666666666666	0.13548387096774195	0.13725490196078433	0.18791946308724833	0.13636363636363635
C[C@@H]1CC[C@]2(C(=O)O)CC[C@@]3(C)C(=CC[C@@H]4[C@@]5(C)CC[C@@H](O)C(C)(C)[C@@H]5CC[C@]43C)[C@@H]2[C@@]1(C)O	0.05641025641025641	0.0783132530120482	0.13815789473684212	0.13245033112582782	0.06748466257668712	0.13157894736842105
C=C(C)c1cc(OC)c2c(c1)[C@H](O)[C@H](c1cc(OC)c(OC)c(OC)c1)O2	0.09248554913294797	0.1095890410958904	0.13043478260869565	0.12408759124087591	0.0979020979020979	0.09154929577464789
C=C(C)[C@H]1CC[C@@]2(CO)CC[C@@]3(C)[C@@H](CC[C@@H]4[C@]3(C)CC[C@H]3C(C)(C)[C@H](O)CC[C@@]34C)[C@H]12	0.030612244897959183	0.04790419161676647	0.11920529801324503	0.11333333333333333	0.036585365853658534	0.09090909090909091
Cc1ccc2nc(N)[nH]c2c1	0.07352941176470588	0.11214953271028037	0.056074766355140186	0.05714285714285714	0.09615384615384616	0.04672897196261682
CCCCCCCCCCCCCCCC(=O)OC[C@H](CO[P@@](=O)(O)OCC[N+](C)(C)C)OC(=O)CCCCCCCCCCCCC	0.059322033898305086	0.06190476190476191	0.07425742574257425	0.075	0.0430622009569378	0.09090909090909091
O=C1c2c(O)cc(O[C@H]3O[C@H](CO)[C@@H](O)[C@H](O)[C@@H]3O)cc2O[C@@H](c2ccc(O)cc2)[C@@H]1O[C@H]1O[C@@H](CO)[C@@H](O)[C@H](O)[C@@H]1O	0.11483253588516747	0.10752688172043011	0.11731843575418995	0.11864406779661017	0.12921348314606743	0.09944751381215469
CCCCC/C=C\C/C=C\CCCCCCCCCCCC(=O)OC[C@H](COC(=O)CCCCCCCCC/C=C\CCCC)OC(=O)CCCCCCCCCCCCCCCCCCCCCC	0.042483660130718956	0.04659498207885305	0.043795620437956206	0.04797047970479705	0.036101083032490974	0.06343283582089553
Cc1ccc(/C=C/C(=O)Oc2ccc(C[C@@H](C)O)cc2)cc1	0.20408163265306123	0.2	0.09923664122137404	0.11811023622047244	0.2719298245614035	0.1171875
Cc1c(O[C@H]2O[C@@H](CO)[C@@H](O)[C@@H](O)[C@@H]2O)cc(O)c2c(=O)c(-c3ccc(O[C@@H]4O[C@H](CO)[C@@H](O)[C@H](O)[C@H]4O)cc3)coc12	0.13658536585365855	0.13186813186813187	0.11731843575418995	0.11864406779661017	0.14857142857142858	0.10555555555555556
O=c1c(O[C@@H]2O[C@@H](CO)[C@@H](O)[C@@H](O)[C@@H]2O)c(-c2ccc(O)cc2)oc2cc(O)c(O)c(O)c12	0.1388888888888889	0.14102564102564102	0.10967741935483871	0.1111111111111111	0.15333333333333332	0.11038961038961038
CCCCCCCCC/C=C\CC/C=C\[C@@H](O)[C@H](CO[C@H]1O[C@@H](CO)[C@@H](O)[C@@H](O)[C@H]1O)NC(=O)[C@H](O)CCCCCCCCCCCCCCCCC	0.07723577235772358	0.08181818181818182	0.08411214953271028	0.09004739336492891	0.08372093023255814	0.13793103448275862
CS(=O)(=O)Nc1ccc(-c2ccc(C(F)(F)F)cc2)cc1	0.2112676056338028	0.1885245901639344	0.06923076923076923	0.06201550387596899	0.20689655172413793	0.05343511450381679
CCOC(=O)/C=C1/S[C@@H](N2CCN(c3ccccc3)CC2)SC1	0.13043478260869565	0.09929078014184398	0.12030075187969924	0.12213740458015267	0.15384615384615385	0.0962962962962963
CC1(C)CC[C@@H]2C3=C(CC[C@@]4(C)[C@@H]5C[C@](C)(C(=O)O)CC[C@@]5(C)CC[C@]34C)[C@]2(C)CC[C@H]1O	0.05154639175257732	0.07272727272727272	0.11764705882352941	0.1118421052631579	0.06172839506172839	0.0967741935483871
CO[C@](C)(COC(=O)/C=C/c1ccc(O)c(OC)c1)c1ccc(OC)c(OC)c1	0.13372093023255813	0.18309859154929578	0.125	0.10344827586206896	0.1897810218978102	0.08783783783783784
CC(=O)[C@]1(O)CC[C@@H]2[C@@H]3CCC4=CC(=O)CCC4=C3[C@@H](c3ccc(N(C)C)cc3)C[C@@]21C	0.12087912087912088	0.16447368421052633	0.14	0.14189189189189189	0.1390728476821192	0.1038961038961039
O=C(OC[C@@H]1O[C@@H](O)[C@@](O)(COC(=O)c2cc(O)c(O)c(O)c2)[C@@H]1O)c1cc(O)c(O)c(O)c1	0.12568306010928962	0.11875	0.11612903225806452	0.11764705882352941	0.11538461538461539	0.1390728476821192
CC(C)(O)CCc1c(O)cc(O)c2c(=O)c3ccc(O)cc3oc12	0.13924050632911392	0.15037593984962405	0.12213740458015267	0.09848484848484848	0.16535433070866143	0.09774436090225563
CCCCCC[C@@H](CO)CCCCCCCCCC(=O)O	0.0875	0.08088235294117647	0.06818181818181818	0.07751937984496124	0.08396946564885496	0.12903225806451613
CC[C@H](C)COC(=O)c1ccccc1	0.17557251908396945	0.14414414414414414	0.12037037037037036	0.1553398058252427	0.2079207920792079	0.15384615384615385
CC(C)(C)NC[C@@H](O)COc1ccccc1C(=O)O	0.18571428571428572	0.18803418803418803	0.1565217391304348	0.1391304347826087	0.22935779816513763	0.168141592920354
C[C@H]1C(=O)CC[C@H]2[C@@]1(C)CC[C@@H]1C(C)(C)CCC[C@@]21C	0.024242424242424242	0.04411764705882353	0.12396694214876033	0.11666666666666667	0.03007518796992481	0.08
O=c1cc(-c2ccc(O)cc2)oc2cc(O[C@@H]3O[C@H](CO)[C@@H](O)[C@H](O)[C@@H]3O)c([C@@H]3O[C@H](CO)[C@@H](O)[C@H](O)[C@@H]3O)c(O)c12	0.1330049261083744	0.12777777777777777	0.11299435028248588	0.11428571428571428	0.14450867052023122	0.10112359550561797
N#CC1=C(N)Oc2ccccc2[C@@H]1c1ccccc1	0.19718309859154928	0.1	0.05384615384615385	0.0546875	0.1794871794871795	0.03816793893129771
O=C1N=C(S)NCS/C1=C/c1ccc(O)cc1	0.10135135135135136	0.14285714285714285	0.0743801652892562	0.07563025210084033	0.1391304347826087	0.05737704918032787
O=C(Oc1ccccc1)c1cc(O)ccc1O	0.19852941176470587	0.14285714285714285	0.08333333333333333	0.0847457627118644	0.2358490566037736	0.08403361344537816
C=C1C(=O)O[C@@H]2C/C(C)=C/CC/C(C)=C/[C@@H](OC(C)=O)[C@@H]12	0.075	0.09848484848484848	0.21929824561403508	0.22321428571428573	0.08527131782945736	0.15
COc1cc(/C=C/C(=O)OC/C(C#N)=C\CO[C@@H]2O[C@@H](CO)[C@@H](O)[C@@H](O)[C@@H]2O)ccc1O	0.10326086956521739	0.1282051282051282	0.14093959731543623	0.14285714285714285	0.13245033112582782	0.15753424657534246
CC(=O)N[C@H]1[C@H](O)O[C@H](COC(C)=O)[C@@H](O)[C@@H]1O	0.087248322147651	0.08	0.1415929203539823	0.14414414414414414	0.0743801652892562	0.1743119266055046
C=C1C(=O)O[C@@H]2C/C(C)=C/CC/C(C)=C/[C@H](OC(C)=O)[C@H]12	0.075	0.09848484848484848	0.21929824561403508	0.22321428571428573	0.08527131782945736	0.15
C[C@@]12C[C@@]3(O)O[C@@H](O1)[C@@]1(COC(=O)c4ccccc4)[C@@H]3C[C@@]21O[C@@H]1O[C@H](CO)[C@@H](O)[C@H](O)[C@H]1O	0.12299465240641712	0.09580838323353294	0.14935064935064934	0.1513157894736842	0.1337579617834395	0.14285714285714285
Cc1cc(=O)oc2cc(O)ccc12	0.10218978102189781	0.12727272727272726	0.09259259259259259	0.09433962264150944	0.14423076923076922	0.06363636363636363
COC(=O)[C@@H](NC(=O)c1nn(CCCCCF)c2ccccc12)C(C)C	0.2222222222222222	0.17647058823529413	0.11594202898550725	0.14285714285714285	0.24	0.17692307692307693
Cn1c(C#N)ccc1CN1CCOCC1	0.06040268456375839	0.06504065040650407	0.08695652173913043	0.08849557522123894	0.07692307692307693	0.05084745762711865
N[C@@H](CCC(=O)N[C@H](CS)C(=O)N[C@@H](Cc1c[nH]c2ccccc12)C(=O)O)C(=O)O	0.19393939393939394	0.14864864864864866	0.08609271523178808	0.0945945945945946	0.1956521739130435	0.14788732394366197
Oc1cc(O)c2c(c1)O[C@H](c1cc(O)c(O)c(O)c1)[C@H](O)[C@@H]2c1c(O)cc(O)c2c1O[C@H](c1ccc(O)c(O)c1)[C@H](O)C2	0.09905660377358491	0.07853403141361257	0.08695652173913043	0.08791208791208792	0.1043956043956044	0.08152173913043478
CCN(CC)CC[C@]1(c2ccccc2)C(=O)/C=C/c2ccccc21	0.24324324324324326	0.12949640287769784	0.10218978102189781	0.1037037037037037	0.1968503937007874	0.0948905109489051
CCCCC[C@@H](O)[C@H](C/C=C/C=C/C=C/C=C\C=C\[C@@H](O)CCC(=O)O)OO	0.10919540229885058	0.136986301369863	0.06666666666666667	0.07482993197278912	0.14184397163120568	0.16911764705882354
CCCCCCCCCCCCCCCCCCCCCCCCCCCCCCCOC(=O)CCCCCCCCCCCCCCC	0.036	0.03111111111111111	0.046296296296296294	0.04672897196261682	0.031818181818181815	0.056338028169014086
CCCCC/C=C/C/C=C/CCCCCCCC(=O)OC[C@H](CO[P@@](=O)(O)O[C@H]1[C@@H](O)[C@@H](O)C(O)[C@@H](O)[C@@H]1O)OC(=O)CCCCCCCCCCCCCCC	0.06177606177606178	0.06437768240343347	0.08520179372197309	0.09090909090909091	0.05652173913043478	0.12093023255813953
CC(C)(O[C@H]1O[C@@H](CO)[C@@H](O)[C@@H](O)[C@@H]1O)[C@@H]1Cc2cc3ccc(=O)oc3cc2O1	0.1016949152542373	0.12	0.19117647058823528	0.1678832116788321	0.12413793103448276	0.14184397163120568
COc1ccc2c(c1OC)O[C@H](O[C@@H]1O[C@@H](CO)[C@@H](O)[C@@H](O)[C@@H]1O)C(=O)N2O	0.09770114942528736	0.10810810810810811	0.14492753623188406	0.14705882352941177	0.11971830985915492	0.12949640287769784
N[C@@H]1N[C@H](N)[C@@H]2C[C@H](O)[C@H]1N2	0.006944444444444444	0.008547008547008548	0.08737864077669903	0.0891089108910891	0.008928571428571428	0.08823529411764706
C=CC(C)(C)c1cc2c(O)c3c(c(C(C)(C)C=C)c2oc1=O)OC(C)(C)[C@H](O)[C@@H]3O	0.08426966292134831	0.11409395973154363	0.1267605633802817	0.09722222222222222	0.1103448275862069	0.08163265306122448
CCCCCC/C=C\C/C=C\CCCCCCCC(=O)OC[C@H](COC(=O)CCCCCCC/C=C\CCCCCC)OC(=O)CCCCCCCCCCCCCCCCCCCCC	0.04421768707482993	0.04868913857677903	0.04580152671755725	0.05019305019305019	0.03773584905660377	0.06640625
O=C1NC(=O)Nc2ccccc21	0.12030075187969924	0.10909090909090909	0.07407407407407407	0.07547169811320754	0.17	0.05504587155963303
C[C@@H]1O[C@@H](O)[C@@H](O[C@@H]2O[C@H](C(=O)O)[C@@H](O)[C@@H](O[C@@H]3O[C@H](C(=O)O)[C@@H](O)[C@@H](O)[C@@H]3O)[C@@H]2O)[C@@H](O)[C@@H]1O	0.05612244897959184	0.05263157894736842	0.10828025477707007	0.10967741935483871	0.04790419161676647	0.13071895424836602
O=C1O[C@@]2(c3ccc(O)cc3Oc3cc(O)ccc32)[C@H](O)[C@H]1O	0.13291139240506328	0.13432835820895522	0.08955223880597014	0.09090909090909091	0.15748031496062992	0.09022556390977443
CN(CCc1ccccc1)C(=O)Cc1ccc(OCCO)cc1	0.22297297297297297	0.14925373134328357	0.1044776119402985	0.10606060606060606	0.23140495867768596	0.11363636363636363
CCC[C@@H](NCC)C(=O)c1ccc(C)cc1	0.15217391304347827	0.168141592920354	0.13513513513513514	0.14814814814814814	0.1651376146788991	0.14678899082568808
CN1C[C@H](O)[C@H](O)[C@H](O)[C@H]1CO	0.04285714285714286	0.043859649122807015	0.08653846153846154	0.08823529411764706	0.05555555555555555	0.12
CCCCCCCCCC[C@@H](O)[C@H]1CC[C@H]([C@@H]2CC[C@H]([C@@H](O)CCCCCCCCCC[C@@H](O)CC3=C[C@@H](C)OC3=O)O2)O1	0.09049773755656108	0.08629441624365482	0.13043478260869565	0.13812154696132597	0.08854166666666667	0.16292134831460675
C[C@]12C[C@H]3OC(=O)[C@H]1CO[C@]14O[C@@]5([C@@H]2C1=O)[C@](O)(CC[C@@H]1[C@H]4CC=C2CC=CC(=O)[C@@]21C)C(=O)O[C@]35C	0.06341463414634146	0.08522727272727272	0.1419753086419753	0.14375	0.06896551724137931	0.10179640718562874
C=CC(=O)Nc1ccc(OC)cc1	0.13533834586466165	0.13761467889908258	0.09259259259259259	0.09433962264150944	0.14423076923076922	0.08333333333333333
C[C@@H]1O[C@@H](Oc2c(-c3ccc(O)cc3)oc3cc(O[C@@H]4OC[C@@H](O)[C@@H](O)[C@@H]4O)cc(O)c3c2=O)[C@@H](O)[C@@H](O)[C@@H]1O	0.1306532663316583	0.125	0.12280701754385964	0.1242603550295858	0.14201183431952663	0.11046511627906977
CCCCC/C=C\C/C=C\C/C=C\C/C=C\C/C=C\CCC(=O)OC[C@@H](COC(=O)CCC/C=C\C/C=C\C/C=C\CCCCCCCC)OC(=O)CCC	0.04980842911877394	0.05555555555555555	0.05240174672489083	0.05752212389380531	0.04310344827586207	0.07623318385650224
C[C@H]1[C@H](O)CC[C@H]2C[C@H]1C[C@@H]2C/C=C\CCCC(=O)O	0.07547169811320754	0.09090909090909091	0.1694915254237288	0.1724137931034483	0.09448818897637795	0.1810344827586207
C=C1[C@H](C)CC[C@]2(C)[C@@H]1CC[C@@]1(C)[C@@H]2CC[C@@H]2[C@@]3(C)CC[C@@H](O)[C@@](C)(CO)[C@@H]3CC[C@]21C	0.030612244897959183	0.04790419161676647	0.12666666666666668	0.12080536912751678	0.036585365853658534	0.09803921568627451
O=C(c1ccccc1)c1ccc2n(CCCCCF)ccc2c1	0.23809523809523808	0.13138686131386862	0.07971014492753623	0.08088235294117647	0.2396694214876033	0.08823529411764706
CC1=CCCC(C)(C)[C@H]1/C=C/C(C)=C/C=C/C(C)=C/C=C/C=C(\C)CCC1=C(C)C[C@@H](C)CC1(C)C	0.04926108374384237	0.07514450867052024	0.1111111111111111	0.10559006211180125	0.06470588235294118	0.0783132530120482
CO[C@H]1[C@H](O)[C@H](CO)O[C@H](O[C@H]2CO[C@@H](O)[C@@H](O)[C@@H]2O)[C@@H]1O	0.029585798816568046	0.035211267605633804	0.11904761904761904	0.12096774193548387	0.0364963503649635	0.12
CCN(CC)C(=O)c1cc(=O)n(CC(=O)Nc2ccccc2)c2ccccc12	0.3287671232876712	0.1597222222222222	0.1103448275862069	0.11188811188811189	0.2558139534883721	0.1111111111111111
CC(C)CC(=O)O[C@H]1OC=C(CO[C@H]2O[C@@H](CO)[C@@H](O)[C@@H](O)[C@@H]2O)[C@@H]2[C@@H]3O[C@@H]3[C@@](O)(CO)[C@@H]12	0.0962566844919786	0.09876543209876543	0.15436241610738255	0.1724137931034483	0.10191082802547771	0.1875
O=C(O)[C@@H]1[C@H]2C=C[C@H](C2)[C@H]1C(=O)N1Cc2ccc(O)cc21	0.12987012987012986	0.12213740458015267	0.14634146341463414	0.1487603305785124	0.136	0.16666666666666666
CCCCC[C@H](/C=C/n1ccnc1)OC(=O)c1ccccc1	0.18543046357615894	0.13432835820895522	0.09774436090225563	0.1076923076923077	0.21487603305785125	0.12403100775193798
CC1(C)C=C[C@]2(C)CC[C@@]3(C)C(=CC[C@@H]4[C@@]5(C)CC[C@@H](O)[C@@](C)(CO)[C@@H]5CC[C@]43C)[C@H]2C1	0.046632124352331605	0.06707317073170732	0.12666666666666668	0.12080536912751678	0.055900621118012424	0.10526315789473684
O=S(=O)(O)O/N=C(\CCCCS)S[C@H]1O[C@@H](CO)[C@@H](O)[C@H](O)[C@@H]1O	0.05917159763313609	0.07801418439716312	0.11450381679389313	0.11627906976744186	0.05	0.15079365079365079
O=C(O)CCc1ccccc1O[C@@H]1O[C@@H](CO)[C@@H](O)[C@@H](O)[C@@H]1O	0.14838709677419354	0.13533834586466165	0.16	0.16260162601626016	0.1774193548387097	0.19008264462809918
C=CCCCCCCCCCCCCCCCCCCCCCCCCO	0.026455026455026454	0.024539877300613498	0.025477707006369428	0.025806451612903226	0.02531645569620253	0.03896103896103896
OCC1=C[C@@H](N[C@@H]2[C@H](O)[C@H](O)[C@H](O[C@@H]3O[C@H](CO)[C@@H](O)[C@H](O)[C@@H]3O)[C@@H](CO)[C@H]2O)[C@@H](O)[C@@H](O)[C@@H]1O	0.04522613065326633	0.040229885057471264	0.11464968152866242	0.11612903225806452	0.04142011834319527	0.11538461538461539
CCCCC[C@@H](O)CCCC[C@H](O)[C@@H]1CC[C@H]([C@@H](O)CC[C@@H](O)[C@@H]2CC[C@@H](CCCCCCC3=C[C@@H](C)OC3=O)O2)O1	0.09345794392523364	0.08947368421052632	0.14857142857142858	0.1569767441860465	0.0918918918918919	0.1834319526627219
COc1ccc(C(=O)NCCc2c(C)[nH]c3ccccc23)cc1OC	0.2	0.16058394160583941	0.10071942446043165	0.10218978102189781	0.24193548387096775	0.09352517985611511
CCCCC/C=C\C/C=C\C/C=C\C/C=C\CCCCCC(=O)OC[C@H](COC(=O)CCCCCCCCC/C=C\CCCCCC)OC(=O)CCCCCC/C=C\C/C	0.04710144927536232	0.05220883534136546	0.04918032786885246	0.05394190871369295	0.04048582995951417	0.07142857142857142
C=C(C)[C@@H]1CC[C@@]2(C(=O)O)CC[C@]3(C)[C@H](CC[C@@H]4[C@]3(C)CC[C@H]3C(C)(C)[C@@H](O)[C@@H](OC(=O)c5ccc(O)c(O)c5)C[C@]43C)[C@H]12	0.09345794392523364	0.10695187165775401	0.1686046511627907	0.16374269005847952	0.0918918918918919	0.16279069767441862
O=C1N=C2NC(=O)NC(=O)[C@@H]2N1	0.04225352112676056	0.07079646017699115	0.05504587155963303	0.056074766355140186	0.04504504504504504	0.03636363636363636
O=c1c(O)c(-c2cc(O)c(O)c(O[C@H]3O[C@@H](CO)[C@@H](O)[C@H](O)[C@@H]3O)c2)oc2cc(O)cc(O)c12	0.09523809523809523	0.0975609756097561	0.10828025477707007	0.10967741935483871	0.10062893081761007	0.10897435897435898
CCCCCCCCCC[C@@H](O)[C@H]1CC[C@H]([C@@H]2CC[C@H]([C@@H](O)CCCC[C@@H](O)CCCCC[C@@H](O)CC3=C[C@@H](C)OC3=O)O2)O1	0.0945945945945946	0.08542713567839195	0.12903225806451613	0.1366120218579235	0.08762886597938144	0.17415730337078653
O=C(C[C@@H]1C=Cc2ccccc2O1)N1CCCCC1	0.125	0.09090909090909091	0.14049586776859505	0.14285714285714285	0.15833333333333333	0.096
COc1ccc(C(=O)NCCc2ccccc2)cc1OC	0.2152777777777778	0.14728682170542637	0.10077519379844961	0.10236220472440945	0.23275862068965517	0.09302325581395349
COc1cc(-c2nnc(N)c(=O)[nH]2)ccc1O	0.1095890410958904	0.15384615384615385	0.08403361344537816	0.08547008547008547	0.14035087719298245	0.06666666666666667
CC(=O)/C=C/CC[C@]1(C)COc2ccccc21	0.13194444444444445	0.14285714285714285	0.1206896551724138	0.12280701754385964	0.19090909090909092	0.10256410256410256
CC1=C[C@H](O)[C@H](O)[C@@]2(C)[C@H]1C[C@@H]1OC(=O)[C@@H](O[C@H]3O[C@@H](CO)[C@@H](O)[C@@H](O)[C@H]3O)[C@H]3[C@@H](C)[C@@H](O)[C@@]4(O)OC[C@@]13[C@@H]42	0.047619047619047616	0.06043956043956044	0.16149068322981366	0.16352201257861634	0.056179775280898875	0.13414634146341464
Cc1c([N+](=O)[O-])cccc1[N+](=O)[O-]	0.08759124087591241	0.0990990990990991	0.07407407407407407	0.07547169811320754	0.10377358490566038	0.06481481481481481
CCCCCCCCCC[C@@H](O)[C@H]1CC[C@H]([C@@H]2CC[C@H]([C@@H](O)CCCCCCCCCCC3=C[C@@H](C)OC3=O)O2)O1	0.0787037037037037	0.07291666666666667	0.13636363636363635	0.14450867052023122	0.0748663101604278	0.15028901734104047
CC1=C2C[C@@H](C(C)(C)O)CC[C@@]2(C)C[C@@H](O)C1=O	0.05194805194805195	0.08	0.17272727272727273	0.14414414414414414	0.06557377049180328	0.09401709401709402
CCCN[C@]1(c2ccccc2)CCCCC1=O	0.1388888888888889	0.096	0.11965811965811966	0.12173913043478261	0.14782608695652175	0.08333333333333333
O=S(=O)(Nc1ccccc1)c1ccccc1	0.2677165354330709	0.12605042016806722	0.05785123966942149	0.058823529411764705	0.17272727272727273	0.049586776859504134
OC[C@H](c1ccc(Cl)cc1)N1CCCC1	0.09722222222222222	0.11016949152542373	0.08695652173913043	0.09821428571428571	0.125	0.06896551724137931
O=C(O)[C@H]1NCCc2cc(O)ccc21	0.1	0.12389380530973451	0.11009174311926606	0.11214953271028037	0.12962962962962962	0.1111111111111111
CC(=O)[C@@H](C)CC/C(C)=C/CC/C(C)=C/CC/C=C(\C)CC/C=C(\C)CCC=C(C)C	0.06989247311827956	0.08176100628930817	0.07096774193548387	0.08609271523178808	0.07051282051282051	0.10738255033557047
C=C(C)[C@@H](CCC(C)(C)O)Cc1c(O)cc(OC)c2c(=O)cc(-c3ccc(O)cc3O)oc12	0.15254237288135594	0.1568627450980392	0.14	0.12666666666666668	0.15436241610738255	0.12582781456953643
OC[C@H](O)C[C@@H](O)[C@H](O)COP(=O)(O)O	0.10071942446043165	0.11504424778761062	0.05263157894736842	0.06306306306306306	0.12037037037037036	0.1553398058252427
CC1(C)O[C@]2(CO)CC[C@H]1C[C@@H]2O[C@H]1O[C@@H](CO)[C@@H](O)[C@@H](O)[C@H]1O	0.04046242774566474	0.04794520547945205	0.1484375	0.15079365079365079	0.04964539007092199	0.13178294573643412
Nc1ccc(Cl)c2c1C(=O)c1ccccc1-2	0.1678832116788321	0.1271186440677966	0.058333333333333334	0.059322033898305086	0.20754716981132076	0.04132231404958678
C[N+](C)(C)CC(=O)O	0.072	0.10309278350515463	0.08602150537634409	0.08791208791208792	0.0967741935483871	0.1111111111111111
CCCCC/C=C/C/C=C/C/C=C/CCCCC(=O)OC[C@H](CO[P@@](=O)(O)O[C@H]1[C@@H](O)[C@@H](O)C(O)[C@@H](O)[C@@H]1O)OC(=O)CCCCCCCCC/C=C\CC	0.06324110671936758	0.06607929515418502	0.08755760368663594	0.09345794392523364	0.05803571428571429	0.12440191387559808
CCCC(=O)O[C@@H](C)c1ccccc1	0.17557251908396945	0.14414414414414414	0.12037037037037036	0.14423076923076922	0.2079207920792079	0.14285714285714285
NC(=O)c1sc(-c2ccc(O)cc2)nc1-c1ccc(F)cc1	0.2642857142857143	0.2605042016806723	0.06666666666666667	0.06766917293233082	0.29464285714285715	0.05925925925925926
CC/C=C\C/C=C\C/C=C\C/C=C\C/C=C\CCCCCC(=O)OC[C@H](COC(=O)CCCCCCC/C=C\CCCCCC)OC(=O)CCCCCCCCCCC/C	0.04710144927536232	0.05220883534136546	0.04918032786885246	0.05394190871369295	0.04048582995951417	0.07142857142857142
CC(C)(NC(=O)c1nn(CCCCCCF)c2ccccc12)c1ccccc1	0.2662337662337662	0.14285714285714285	0.1095890410958904	0.08843537414965986	0.25384615384615383	0.09523809523809523
CC(C)(C)C(=O)OCC(=O)Nc1ccc(Cl)cc1	0.16428571428571428	0.15254237288135594	0.16071428571428573	0.12280701754385964	0.1391304347826087	0.13157894736842105
CC(C)=CCc1cc(-c2ccc(O)cc2)cc(O)c1O	0.1888111888111888	0.211864406779661	0.07874015748031496	0.08	0.24324324324324326	0.088
CCCCC/C=C\C/C=C\C/C=C\C/C=C\CCCCCC(=O)OC[C@@H](COC(=O)CCCCCCCCCCCCCCCCC)OC(=O)CCCCCCCCC/C=C\CCC	0.04513888888888889	0.04980842911877394	0.046875	0.05138339920948617	0.03861003861003861	0.068
COc1cc2ccnc(N)c2cc1OC	0.08275862068965517	0.1111111111111111	0.06896551724137931	0.07017543859649122	0.11607142857142858	0.0603448275862069
CC1=C[C@H](O)CC(C)(C)[C@@H]1/C=C/C(C)=C/C=C/C(C)=C/C=C/C=C(\C)CCC=C(C)\C=C\[C@@]1(C)C[C@H](O)CC1(C)C	0.046296296296296294	0.06989247311827956	0.11560693641618497	0.11046511627906977	0.060109289617486336	0.10344827586206896
CC(=O)N/C(=C\c1ccc(OC(C)=O)c(OCCO)c1)S(=O)(=O)CCC	0.13496932515337423	0.17037037037037037	0.13432835820895522	0.13636363636363635	0.125	0.15267175572519084
O=C(O[C@@H]1O[C@H]2CO[C@@H](CO)[C@@H](O)[C@H]2O)[C@H](O)[C@H](O)[C@@H]1O	0.03636363636363636	0.043478260869565216	0.15	0.15254237288135594	0.045112781954887216	0.1322314049586777
N=[N+]=CC(=O)CCCCCCCCCCCCCCCCCCC	0.045454545454545456	0.04666666666666667	0.055944055944055944	0.05673758865248227	0.04827586206896552	0.07142857142857142
CC(=O)O[C@@H]1[C@@H](OC(C)=O)[C@@H](OC(C)=O)O[C@H]1O[C@@H]1O[C@@H](CO)[C@@H](O)[C@@H](O)[C@@H]1O	0.06666666666666667	0.0784313725490196	0.14388489208633093	0.145985401459854	0.059602649006622516	0.16176470588235295
CC/C=C\C/C=C\C/C=C\C/C=C\C/C=C\CCCCCC(=O)OC[C@H](COC(=O)CCCCCCC/C=C\C/C=C\C/C=C\CC)OC(=O)CCCCC	0.04980842911877394	0.05555555555555555	0.05240174672489083	0.05752212389380531	0.04310344827586207	0.07623318385650224
O=C(O)CCNC(=O)c1ccc(-c2cc(F)c(F)cc2)cc1	0.26618705035971224	0.22131147540983606	0.0916030534351145	0.09302325581395349	0.2743362831858407	0.11811023622047244
Oc1ccc(O)c2c(=O)c3ccccc3oc12	0.17266187050359713	0.14285714285714285	0.0743801652892562	0.07563025210084033	0.2358490566037736	0.05737704918032787
C[C@@H]1CC[C@]2(NC1)O[C@@H]1C[C@H]3[C@H]4CC[C@H]5C[C@@H](O)CC[C@]5(C)[C@H]4CC[C@]3(C)[C@H]1[C@H]2C	0.015228426395939087	0.02976190476190476	0.15172413793103448	0.15384615384615385	0.01818181818181818	0.08496732026143791
O=[N+]([O-])CCc1ccc(O[C@@H]2O[C@H](CO)[C@@H](O)[C@H](O)[C@@H]2O)cc1	0.10559006211180125	0.11851851851851852	0.14173228346456693	0.144	0.12307692307692308	0.152
O=C(O)CCCCCCCCCCCCCCCCCCCCO	0.06358381502890173	0.060810810810810814	0.04861111111111111	0.04929577464788732	0.06293706293706294	0.08695652173913043
O=[N+]([O-])c1ccc(O[C@H]2O[C@@H](CO)[C@H](O)[C@H](O)[C@H]2O)c([N+](=O)[O-])c1	0.08484848484848485	0.10144927536231885	0.13178294573643412	0.13385826771653545	0.09701492537313433	0.14173228346456693
Oc1cc(O)cc(-c2ccc(O)cc2)c1	0.17164179104477612	0.17117117117117117	0.05084745762711865	0.05172413793103448	0.21359223300970873	0.0603448275862069
CC(=O)S[C@H]1CO[C@H]2[C@@H]1[C@H](OC(C)=O)C[C@@H]2N	0.05228758169934641	0.046875	0.16363636363636364	0.16666666666666666	0.04032258064516129	0.1651376146788991
C=C(CC(=O)C(=O)OC)[C@H]1CC[C@H]2C(C)(C)CCC[C@]12C	0.05555555555555555	0.06666666666666667	0.12195121951219512	0.12396694214876033	0.045112781954887216	0.11382113821138211
O=C(CCCc1ccccc1)c1ccccc1	0.2595419847328244	0.12195121951219512	0.09090909090909091	0.09243697478991597	0.20909090909090908	0.08264462809917356
C=C1[C@@H](O)[C@H](O)C[C@@]2(C)[C@H]1CC[C@]1(C)[C@@H]2CC=C2[C@H]3[C@](C)(CO)CC[C@]3(C(=O)O)CC[C@]21C	0.06806282722513089	0.09259259259259259	0.14	0.14189189189189189	0.08176100628930817	0.14093959731543623
N=C(NCCC[C@H](N)C(=O)O)NC(=O)c1ccc(O)cc1	0.1780821917808219	0.16	0.10317460317460317	0.11382113821138211	0.15702479338842976	0.15
CCOC(=O)C[C@@H]1CCC(=O)[C@@H]1C/C=C/CCO[C@@H]1O[C@@H](CO)[C@@H](O)[C@@H](O)[C@@H]1O	0.07142857142857142	0.08387096774193549	0.17391304347826086	0.17647058823529413	0.07947019867549669	0.17518248175182483
C[C@H]1O[C@@H](Oc2cc(O)c3c(=O)c(O)c(-c4cc(O)c(O)c(O)c4)oc3c2)[C@@H](O)[C@@H](O)[C@@H]1O	0.0967741935483871	0.09937888198757763	0.11764705882352941	0.11920529801324503	0.10256410256410256	0.11842105263157894
COc1cccc(CN2CCCCC2)c1	0.08163265306122448	0.08196721311475409	0.09565217391304348	0.09734513274336283	0.10434782608695652	0.06837606837606838
O=C(O)CC(=O)OC[C@@H]1O[C@@H](Oc2ccc3c(=O)c(-c4ccc(O)cc4)coc3c2)[C@@H](O)[C@H](O)[C@@H]1O	0.20786516853932585	0.18238993710691823	0.13043478260869565	0.1320754716981132	0.22818791946308725	0.16025641025641027
COc1cc2oc3cc(O)c(O)cc3c(=O)c2c(O)c1[C@@H]1O[C@@H](CO)[C@@H](O)[C@@H](O)[C@@H]1O	0.09340659340659341	0.09554140127388536	0.12162162162162163	0.1232876712328767	0.10596026490066225	0.12244897959183673
C[C@@]12C[C@@H]3OC(=O)[C@H]1CO[C@]14O[C@@]5([C@@H]2C1=O)[C@](O)(CC[C@H]1[C@H]4CC=C2CC=CC(=O)[C@@]21C)C(=O)O[C@]35C	0.06341463414634146	0.08522727272727272	0.1419753086419753	0.14375	0.06896551724137931	0.10179640718562874
CC/C=C\C/C=C\C/C=C\C/C=C\C/C=C\CCCC(=O)OC[C@H](COC(=O)CCCCCCC/C=C\CCCCCCCC)OC(=O)CCCCCCCCCCCCC	0.04659498207885305	0.051587301587301584	0.048582995951417005	0.05327868852459016	0.04	0.07053941908713693
N#CC1=C(N)Oc2cc(O)ccc2[C@H]1c1ccccc1	0.17006802721088435	0.11538461538461539	0.061068702290076333	0.06201550387596899	0.19658119658119658	0.045454545454545456
CCC[C@H](C(=O)c1ccc(C#N)cc1)N1CCCC1	0.12666666666666668	0.136	0.12396694214876033	0.13559322033898305	0.15126050420168066	0.11570247933884298
O=c1c(-c2ccc(O)cc2)coc2cc(O[C@H]3O[C@@H](CO)[C@@H](O)[C@@H](O)[C@@H]3O)cc(O)c12	0.15517241379310345	0.14473684210526316	0.11258278145695365	0.11409395973154363	0.1736111111111111	0.11333333333333333
CO[C@@]1(NC(=O)CCC[C@H](N)C(=O)O)C(=O)N2C(C(=O)O)=C(CO)S[C@H]21	0.13580246913580246	0.11347517730496454	0.10218978102189781	0.11194029850746269	0.10948905109489052	0.15384615384615385
O=[N+]([O-])c1cc([N+](=O)[O-])ccc1[N+](=O)[O-]	0.06944444444444445	0.09482758620689655	0.06140350877192982	0.0625	0.07964601769911504	0.05263157894736842
COc1ccc(OC)c(C(=O)O)c1	0.1111111111111111	0.1388888888888889	0.11428571428571428	0.11650485436893204	0.14563106796116504	0.11538461538461539
CC(=O)O[C@@H]1C=C([C@H](C)[C@H]2CC(C)=C(C)C(=O)O2)[C@@]2(C)CC[C@H]3[C@@H](C[C@@H]4O[C@@]45CC=CC(=O)[C@]35C)[C@]12O	0.08542713567839195	0.11834319526627218	0.2119205298013245	0.22297297297297297	0.09523809523809523	0.1592356687898089
C=CCOc1cc(C(=O)O)ccc1/C=C/c1ccccc1	0.19047619047619047	0.16535433070866143	0.08396946564885496	0.08527131782945736	0.2543859649122807	0.08461538461538462
CC1(C)OC(=O)C=C[C@]2(C)[C@@H]1CC(=O)[C@]1(C)[C@@H]2[C@H](O)C[C@@]2(C)[C@@H](c3ccoc3)OC(=O)[C@H]3O[C@@]321	0.07772020725388601	0.10365853658536585	0.174496644295302	0.16891891891891891	0.08641975308641975	0.11538461538461539
CC(C)(Oc1ccc(-c2ccccc2)cc1)[C@@H](O)c1ccccc1	0.362962962962963	0.145985401459854	0.08633093525179857	0.07194244604316546	0.2459016393442623	0.07142857142857142
COC(=O)/C(C)=C\C=C\C=C\C(C)=C\C=C\C=C(C)\C=C\C=C(C)\C=C\C=C(\C)C(O)C	0.052083333333333336	0.08024691358024691	0.06289308176100629	0.07051282051282051	0.06918238993710692	0.07692307692307693
CC(C)=CCC1(CC=C(C)C)C(=O)C(=O)C(C(=O)C(C)C)C(=O)C(C(C)C)=C1O	0.11834319526627218	0.17391304347826086	0.11428571428571428	0.12408759124087591	0.13768115942028986	0.11510791366906475
COc1ccc(CCNC(=O)CCCCC[C@@H](N)C(=O)O)cc1	0.16993464052287582	0.15151515151515152	0.11450381679389313	0.125	0.1484375	0.1693548387096774
O=C(O)CCC/C=C/CC[C@@H]1O[C@H]1CCCCCC(=O)O	0.0875	0.08888888888888889	0.1015625	0.10317460317460317	0.08396946564885496	0.14754098360655737
C/C(=C\CNc1ncnc2c1ncn2[C@@H]1O[C@@H](CO)[C@@H](O)[C@@H]1O)CO	0.08823529411764706	0.1048951048951049	0.11764705882352941	0.11940298507462686	0.10071942446043165	0.12686567164179105
C[C@H](C(=O)O)c1ccc(C(=O)c2cccs2)cc1	0.1956521739130435	0.1694915254237288	0.09090909090909091	0.1111111111111111	0.22018348623853212	0.12931034482758622
O=C(Nc1ccccc1)Nc1ncccc1/C=N/c1ccccc1	0.3006993006993007	0.11971830985915492	0.05517241379310345	0.055944055944055944	0.1937984496124031	0.04827586206896552
C=C(C(=O)O)[C@H]1CCC(C)(C)O1	0.057971014492753624	0.0625	0.0970873786407767	0.09900990099009901	0.06542056074766354	0.09803921568627451
COc1ccc(-c2oc3cc(OC)c(O)c(O)c3c(=O)c2OC)cc1OC	0.125	0.14893617021276595	0.09859154929577464	0.1	0.13768115942028986	0.0763888888888889
CC1=C2C=C3C(C)(C)CCC[C@@]3(C)C[C@@H]2OC1=O	0.05128205128205128	0.07874015748031496	0.12931034482758622	0.13157894736842105	0.06451612903225806	0.06557377049180328
COCCn1c(C)c(C(=O)c2cccc3ccccc23)c2ccccc21	0.3013698630136986	0.14788732394366197	0.09027777777777778	0.09154929577464789	0.29508196721311475	0.08333333333333333
COc1ccc2cc1/C=C/N=C(/O)[C@H]1CNC[C@H]21	0.08441558441558442	0.10236220472440945	0.10743801652892562	0.1092436974789916	0.10655737704918032	0.09016393442622951
COc1cc([C@H]2Oc3c(OC)cc(/C=C/CO)cc3[C@@H]2CO)cc(OC)c1O[C@@H]1O[C@@H](CO)[C@@H](O)[C@@H](O)[C@@H]1O	0.09852216748768473	0.12	0.1377245508982036	0.1393939393939394	0.11695906432748537	0.125
O=S(=O)(Cl)c1ccc(/N=N/c2ccccc2)cc1	0.18571428571428572	0.13008130081300814	0.05555555555555555	0.056451612903225805	0.19642857142857142	0.047619047619047616
CN(C(=O)CCCCCCNc1ccccc1)C(=O)NCc1ccccc1	0.2866666666666667	0.1292517006802721	0.08843537414965986	0.0896551724137931	0.17518248175182483	0.11188811188811189
COC(=O)[C@@]1(c2ccccc2)CCN(C)C1	0.14285714285714285	0.09917355371900827	0.11403508771929824	0.11607142857142858	0.16363636363636364	0.09565217391304348
O=C(O)CC(=O)OC[C@@H]1O[C@@H](Oc2ccc3c(=O)c(-c4ccc(O)cc4)coc3c2)[C@H](O)[C@H](O)[C@H]1O	0.20786516853932585	0.18238993710691823	0.13043478260869565	0.1320754716981132	0.22818791946308725	0.16025641025641027
C=CCSS[C@@H](CC)[S@](=O)CCC	0.056338028169014086	0.0603448275862069	0.06363636363636363	0.08490566037735849	0.06306306306306306	0.09433962264150944
C[C@@H]([C@@H]1CC[C@H]2[C@H]3COC(=O)[C@@H]4C[C@]5(C)[C@@H](C6=CC(=O)OC6)CC[C@@]5(O)[C@@H]4CC[C@@]3(O)C2)O[C@@H](C(=O)O)[C@@H]1O	0.07729468599033816	0.09497206703910614	0.1875	0.189873417721519	0.08522727272727272	0.1524390243902439
COc1ccc(O)c2c1C(=O)c1c(O)cc(C)cc1C2=O	0.1390728476821192	0.14173228346456693	0.09448818897637795	0.096	0.14754098360655737	0.08661417322834646
COc1cc(O)c(C(=O)/C=C/c2ccccc2)c(O)c1	0.1875	0.16129032258064516	0.08661417322834646	0.088	0.24107142857142858	0.0873015873015873
COc1cc(O[C@H]2O[C@@H](CO)[C@@H](O)[C@@H](O)[C@@H]2O)c(-c2coc3cc(O)c(OC)cc3c2=O)cc1O	0.10471204188481675	0.10179640718562874	0.11949685534591195	0.12101910828025478	0.11875	0.12025316455696203
C=C1CC[C@@]23CC[C@H]4[C@@](C)(CO)CCC[C@]4(C)[C@@H]2CC[C@H]1C3	0.029069767441860465	0.034482758620689655	0.08270676691729323	0.08396946564885496	0.03571428571428571	0.06716417910447761
CC(=O)c1cccc(-c2cc(O)cc(OC)c2)n1	0.14583333333333334	0.1694915254237288	0.1	0.1016949152542373	0.1875	0.09166666666666666
Cc1[nH]c2ccc(F)cc2c1CCNC(=O)c1ccccc1	0.2535211267605634	0.1889763779527559	0.08208955223880597	0.08333333333333333	0.2920353982300885	0.07462686567164178
O=c1c(-c2ccc(O)cc2)coc2cc(O)c(O[C@H]3OC[C@@H](O)[C@@H](O)[C@H]3O)c(O)c12	0.14450867052023122	0.14	0.10738255033557047	0.10884353741496598	0.16083916083916083	0.10810810810810811
C=C1C(=O)O[C@@H]2/C=C(\C)CC/C=C(/C(=O)O[C@@H]3O[C@@H](CO)[C@@H](O)[C@@H](O)[C@@H]3O)CC/C=C(\C)CC/C=C(\C)CC[C@@H]12	0.0975609756097561	0.11864406779661017	0.19254658385093168	0.1949685534591195	0.10919540229885058	0.15757575757575756
CO[C@H]1O[C@H](CO)[C@@H](O)[C@H](O)[C@H]1O	0.034722222222222224	0.042735042735042736	0.10476190476190476	0.10679611650485436	0.044642857142857144	0.12745098039215685
CCCCCCCCCC[C@@H](O)[C@H]1CC[C@H]([C@@H]2CC[C@H]([C@@H](O)CCCCCCCC[C@@H](O)CC3=C[C@@H](C)OC3=O)O2)O1	0.09302325581395349	0.08900523560209424	0.1348314606741573	0.14285714285714285	0.0913978494623656	0.1686046511627907
Cc1ccccc1SCCCNC(=O)c1ccc2c(c1)OCO2	0.1895424836601307	0.13970588235294118	0.1037037037037037	0.10526315789473684	0.20967741935483872	0.08823529411764706
COc1ccccc1N1CCN(CCCNC(=O)c2ccccc2)CC1	0.24025974025974026	0.11564625850340136	0.11267605633802817	0.11428571428571428	0.19548872180451127	0.09027777777777778
CC(=O)Oc1ccc2ccccc2c1	0.16541353383458646	0.13274336283185842	0.08928571428571429	0.09090909090909091	0.21782178217821782	0.08035714285714286
CC(=O)Nc1c(Cl)cccc1C(=O)O	0.15151515151515152	0.13636363636363635	0.10185185185185185	0.10377358490566038	0.14285714285714285	0.12380952380952381
O=C(/C=C\c1ccc(O)c(O)c1)O[C@@H]1O[C@@H](COS(=O)(=O)O)[C@@H](O)[C@@H](O)[C@@H]1O	0.09195402298850575	0.16428571428571428	0.145985401459854	0.14814814814814814	0.12857142857142856	0.15555555555555556
CCOC(=O)c1nc(CNc2cccc(Cl)c2)nc2c1ncn2[C@@H]1O[C@H](CO)[C@@H](O)[C@@H]1O	0.15819209039548024	0.16339869281045752	0.1390728476821192	0.14093959731543623	0.1610738255033557	0.14
CC(C)=CCC/C(C)=C/CC/C(C)=C/Cc1ccccc1	0.14473684210526316	0.12213740458015267	0.09302325581395349	0.09448818897637795	0.15447154471544716	0.1111111111111111
c1c[nH]c(CN2CCCCC2)n1	0.03424657534246575	0.04201680672268908	0.06306306306306306	0.06422018348623854	0.043859649122807015	0.044642857142857144
COc1ccnc(C[S@@](=O)c2nc3ccccc3[nH]2)c1	0.1456953642384106	0.140625	0.06870229007633588	0.06976744186046512	0.18487394957983194	0.061068702290076333
CC[C@H]1CCc2occ(C)c2CC1	0.04827586206896552	0.059322033898305086	0.11214953271028037	0.11428571428571428	0.061946902654867256	0.07272727272727272
O=c1ccn([C@@H]2O[C@H](CO[P@](=O)(O)O[P@@](=O)(O)O[C@H]3O[C@H](CO)[C@@H](O)[C@H](O)[C@H]3O)[C@@H](O)[C@H]2O)c(=O)[nH]1	0.06565656565656566	0.07602339181286549	0.12658227848101267	0.1282051282051282	0.0718562874251497	0.11320754716981132
OCCCc1ccc(O)cc1	0.11450381679389313	0.13333333333333333	0.08653846153846154	0.08823529411764706	0.14	0.08737864077669903
CC1=C2[C@@H](CC1)C2	0.022727272727272728	0.02857142857142857	0.0851063829787234	0.08695652173913043	0.03	0.041237113402061855
CCCC/C=C\C/C=C\CCCCCCCCCC(=O)OC[C@H](COC(=O)CCCCCCC/C=C\C/C=C\CCCCCC)OC(=O)CCCCCCCCCCCCCCCCCCC	0.04377104377104377	0.04814814814814815	0.045283018867924525	0.04961832061068702	0.03731343283582089	0.06563706563706563
CCCCC/C=C\C/C=C\C/C=C\C/C=C\CCCC(=O)OC[C@H](COC(=O)CCCCCCCCC/C=C\C/C=C\C/C=C\CCCCC)OC(=O)CCCCC	0.04814814814814815	0.053497942386831275	0.05042016806722689	0.05531914893617021	0.04149377593360996	0.07327586206896551
CC1(C)CC(=O)c2c(ccc3ccc(=O)oc23)O1	0.13013698630136986	0.15	0.1	0.1016949152542373	0.1565217391304348	0.07377049180327869
CC(=O)c1nc2ccccc2s1	0.12878787878787878	0.14018691588785046	0.08411214953271028	0.08571428571428572	0.17	0.07476635514018691
CC1=CC(=O)CC(C)(C)[C@@]1(O)CC[C@H](C)O[C@@H]1O[C@@H](CO[C@@H]2OC[C@@H](O)[C@@H](O)[C@@H]2O)[C@@H](O)[C@@H](O)[C@@H]1O	0.07653061224489796	0.08875739644970414	0.16339869281045752	0.18120805369127516	0.0783132530120482	0.1568627450980392
CCCCCCCCCCCCCCCCCCCCCCCCCCCOC(=O)CCCCCCCCCCCCCCCCCCC	0.036	0.03111111111111111	0.046296296296296294	0.04672897196261682	0.031818181818181815	0.056338028169014086
CS(=O)(=O)Nc1ccc(-c2ccccc2)cc1	0.2734375	0.1826086956521739	0.06557377049180328	0.06666666666666667	0.24761904761904763	0.05737704918032787
COc1[nH]c(=O)c2c([nH]c3ccccc32)c1C(=O)O	0.17482517482517482	0.1557377049180328	0.10655737704918032	0.10833333333333334	0.21428571428571427	0.09836065573770492
CC1=C(CC/C(C)=C\COc2ccc(C#N)cc2)C(C)(C)CCC1	0.10975609756097561	0.14814814814814814	0.12878787878787878	0.13076923076923078	0.13636363636363635	0.0962962962962963
COCc1ccc(N[C@@H]2O[C@@H](CO)[C@@H](O)[C@@H](O)[C@@H]2O)cc1	0.11612903225806452	0.12307692307692308	0.13821138211382114	0.14049586776859505	0.128	0.1487603305785124
CCC(=O)N1CCc2cc(OC)c(OC)c(OC)c2[C@H]1c1ccc(OC)c(OC)c1	0.11864406779661017	0.13245033112582782	0.13013698630136986	0.12413793103448276	0.1292517006802721	0.10067114093959731
Nc1nc2[nH]c(CCCCNCCCCNC(=O)c3ccc(C(F)(F)F)cc3)cc2c(=O)[nH]1	0.14917127071823205	0.14556962025316456	0.08695652173913043	0.08125	0.14285714285714285	0.08074534161490683
CN1CC[C@]2(C)CC[C@]3(C)c4ccccc4[C@@]3(C)CC[C@@H]12	0.09433962264150944	0.08888888888888889	0.1015625	0.10317460317460317	0.11811023622047244	0.06870229007633588
O=C(O)CC[C@@H](CCCCCCc1ccc(O)cc1)C(=O)O	0.18120805369127516	0.1732283464566929	0.1	0.11023622047244094	0.17073170731707318	0.18333333333333332
O=C(OC[C@H]1O[C@@H](Oc2cc(O)c3c(=O)c(O)c(-c4ccc(O)cc4)oc3c2)[C@H](O)[C@H](O)[C@@H]1O)c1ccc(O)cc1	0.19270833333333334	0.14124293785310735	0.11363636363636363	0.11494252873563218	0.17964071856287425	0.11428571428571428
C[C@]12CC[C@@H]3c4ccc(O)c(c4CC[C@@H]3C)[C@@H]1C[C@@H](O)[C@@H]2O	0.07975460122699386	0.09558823529411764	0.144	0.14634146341463414	0.09923664122137404	0.136
COc1c2ccccc2nc2ccccc12	0.19117647058823528	0.13445378151260504	0.05737704918032787	0.058333333333333334	0.22641509433962265	0.04918032786885246
C[C@@H]1CCCC(=O)C1	0.022388059701492536	0.028037383177570093	0.10638297872340426	0.10869565217391304	0.029411764705882353	0.061855670103092786
OC[C@@H]1O[C@@H](O[C@@H]2[C@@H](O)[C@@H](O)[C@@H](O)O[C@@H]2CO)[C@@H](O)[C@@H](O)[C@@H]1O	0.029239766081871343	0.034722222222222224	0.1	0.1015625	0.03597122302158273	0.10077519379844961
CC/C=C\C/C=C\C/C=C\C/C=C\C/C=C\CCCC(=O)OC[C@@H](COC(=O)CCCCCCC/C=C\CCCCCCCC)OC(=O)CCCCCCCCC/C=C	0.047619047619047616	0.048582995951417005	0.045454545454545456	0.0502092050209205	0.040983606557377046	0.06779661016949153
CCCCCCCCCC/C=C\CC[C@@H]1O[C@H]1CC[C@@H]1O[C@@H]1CCCCCCCCCCCCC1=C[C@@H](C)OC1=O	0.044444444444444446	0.050505050505050504	0.12222222222222222	0.12359550561797752	0.05181347150259067	0.1043956043956044
CCCCCCCCC#CCC(=O)OC[C@H](CO[P@@](=O)(O)O[C@H]1[C@@H](O)[C@@H](O)[C@@H](O)[C@@H](OP(=O)(O)O)[C@@H]1O)OC(=O)CCCCCCCCCCCCC	0.0653061224489796	0.058823529411764705	0.09090909090909091	0.0970873786407767	0.05045871559633028	0.12935323383084577
CCOC(=O)[C@@H](Cc1c[nH]c2ccccc12)NS(=O)(=O)c1ccc(C)cc1	0.21656050955414013	0.18840579710144928	0.1048951048951049	0.1223021582733813	0.2619047619047619	0.11347517730496454
O=C(N/N=C/C=C/c1ccccc1)c1ccccc1	0.2391304347826087	0.125	0.06153846153846154	0.0625	0.20869565217391303	0.05384615384615385
CC(C)=CCc1c(O)ccc([C@@H]2COc3c(ccc4c3C=CC(C)(C)O4)C2)c1O	0.13953488372093023	0.15753424657534246	0.12413793103448276	0.1258741258741259	0.16312056737588654	0.0945945945945946
CC1(C)[C@@H](O)CC[C@]2(C)[C@H]1CC[C@]1(C)[C@@H]2C(=O)C=C2[C@@]34C[C@](C)(C(=O)O3)[C@H](O)C[C@]4(C)CC[C@@]21C	0.05025125628140704	0.07058823529411765	0.13548387096774195	0.12987012987012986	0.05357142857142857	0.09375
CCCCCCOC(C)C	0.06766917293233082	0.07476635514018691	0.07920792079207921	0.10309278350515463	0.06796116504854369	0.125
COc1cc2c(cc1OC)O[C@@H]1c3ccc(O)cc3OC[C@@H]21	0.10559006211180125	0.11029411764705882	0.10687022900763359	0.10852713178294573	0.12307692307692308	0.08270676691729323
C=C(C)[C@@H]1CC[C@@]2(C)CCCC(C)(C)[C@@H]2C1	0.01935483870967742	0.03968253968253968	0.09649122807017543	0.09821428571428571	0.024390243902439025	0.06896551724137931
COC1=C[C@H](C)[C@H]2C[C@H]3O[C@@H](OC)C[C@H]4C(C)=C(OC)C(=O)[C@H]([C@@]34C)[C@@]2(C)C1=O	0.0546448087431694	0.07792207792207792	0.19402985074626866	0.18796992481203006	0.05921052631578947	0.1276595744680851
C=C[C@@]1(C)Cc2c(O)cccc2O1	0.07857142857142857	0.09734513274336283	0.08256880733944955	0.08411214953271028	0.11214953271028037	0.06363636363636363
COc1cc(C(=O)N[C@H](C(=O)O)C(C)C)ccc1O	0.17857142857142858	0.1896551724137931	0.11864406779661017	0.14035087719298245	0.17699115044247787	0.18018018018018017
Oc1ccc([C@H](O)CNCCCCCNc2ccc(O)c3c2CCC3)cc1O	0.15384615384615385	0.14285714285714285	0.08	0.08843537414965986	0.15602836879432624	0.1103448275862069
CCC(=O)SCCNC(=O)CCNC(=O)[C@H](O)C(C)(C)CO[P@@](=O)(O)O[P@](=O)(O)OC[C@H]1O[C@@H](n2cnc3c(N)ncnc32)[C@H](O)[C@@H]1OP(=O)	0.10572687224669604	0.10891089108910891	0.13541666666666666	0.125	0.08955223880597014	0.16042780748663102
CC(C)(C)NCC(=O)N1CCCC[C@H]1C(=O)O	0.08843537414965986	0.08130081300813008	0.14414414414414414	0.11607142857142858	0.07563025210084033	0.125
C=CCc1cc2c(c(O[C@@H]3O[C@@H](CO)[C@@H](O)[C@H](O)[C@@H]3O)c1)OCO2	0.06432748538011696	0.08391608391608392	0.12030075187969924	0.12213740458015267	0.08695652173913043	0.1297709923664122
CC1(C)C[C@@H]2C3=CC[C@@H]4[C@@]5(C)CC[C@@H](O)C(C)(C)[C@@H]5CC[C@@]4(C)[C@@]3(C)C[C@H](O)[C@]2(C(=O)O)C[C@@H]1O	0.05583756345177665	0.07738095238095238	0.13636363636363635	0.13071895424836602	0.06666666666666667	0.12987012987012986
C=C1/C=C\C[C@H](O)/C(C)=C/C=C/C=C/C(C)=C/C=C(/C)CC/C=C(/C)CC/C=C(\C)C(=O)C[C@]2(C)O[C@H]2CC1(C)C	0.1073170731707317	0.08695652173913043	0.12138728323699421	0.11627906976744186	0.1016949152542373	0.0782122905027933
COc1ccc2[nH]cc(CCNC(=S)SC)c2c1	0.10666666666666667	0.12096774193548387	0.09016393442622951	0.09166666666666666	0.13559322033898305	0.08196721311475409
COc1cc([C@@H](O)[C@@H](CO)Oc2ccc(CCCO)cc2O)ccc1O[C@@H]1OC[C@@H](O)[C@@H](O)[C@@H]1O	0.14594594594594595	0.1419753086419753	0.11180124223602485	0.12025316455696203	0.16129032258064516	0.14838709677419354
CO[C@@H]1[C@H](O)[C@@H](O)[C@H](O)[C@@H](O)[C@H]1O	0.027777777777777776	0.03418803418803419	0.09523809523809523	0.0970873786407767	0.03571428571428571	0.11764705882352941
CC(C)[C@@H]1Oc2cc(ccc2O)[C@H](O)[C@@H](NC)C(=O)N[C@@H](Cc2ccccc2)NC1=O	0.21084337349397592	0.16778523489932887	0.13513513513513514	0.1527777777777778	0.2246376811594203	0.12837837837837837
CCCCCCCC/C=C\CCCCCCCCCCCCCC(=O)OC[C@H](COC(=O)CCCCCCCCC/C=C\CCCCCCCC)OC(=O)CCCCCCCCCCCCCCCCCCC	0.04126984126984127	0.04513888888888889	0.04240282685512368	0.04642857142857143	0.03496503496503497	0.061371841155234655
CCCCC[C@@H](O)CC[C@@H](O)[C@@H]1CC[C@H]([C@@H]2CC[C@H]([C@@H](O)CCCCCCCCCCCC3=C[C@@H](C)OC3=O)O2)O1	0.09433962264150944	0.09042553191489362	0.13714285714285715	0.14534883720930233	0.09289617486338798	0.17159763313609466
C[C@@]12C(=O)C=CC[C@]1(O)C[C@@H]1[C@@H]2CC[C@]2(O)[C@H](O)C[C@]3(C)[C@H](CO)[C@@H](O)C[C@@]3(C)[C@H]2[C@@H]1O	0.05235602094240838	0.06748466257668712	0.1506849315068493	0.1527777777777778	0.06289308176100629	0.1360544217687075
CC1=C[C@H](O)[C@]2(C)CC(=O)CC(C)(C)O[C@@H]2O1	0.0457516339869281	0.07258064516129033	0.1651376146788991	0.16822429906542055	0.05785123966942149	0.10526315789473684
C[C@@H]1O[C@@H](OC[C@@H]2O[C@@H](Oc3cc(O)c4c(=O)cc(-c5ccc(O)cc5)oc4c3)[C@@H](O)[C@@H](O)[C@@H]2O)[C@@H](O)[C@@H](O)[C@@H]1O	0.14	0.12921348314606743	0.1206896551724138	0.12209302325581395	0.15294117647058825	0.10857142857142857
COc1ccc([C@H]2OC[C@H]3O[C@@H](Oc4ccc(O)cc4)[C@@H](c4ccc(OC)cc4)[C@@H](O)[C@@H]3C2)cc1	0.16129032258064516	0.10526315789473684	0.12962962962962962	0.13125	0.15	0.10975609756097561
O=C(c1cc(F)c(F)cc1)c1cn(CCCCCF)c2ccccc12	0.21568627450980393	0.15217391304347827	0.07746478873239436	0.07857142857142857	0.2833333333333333	0.08571428571428572
C=CCc1ccc(O[C@H]2O[C@@H](CO)[C@@H](O)[C@@H](O)[C@@H]2O)cc1	0.0949367088607595	0.12307692307692308	0.12903225806451613	0.13114754098360656	0.128	0.13934426229508196
CC/C=C\C/C=C\C/C=C\C/C=C\C/C=C\CCCC(=O)OC[C@H](COC(=O)CCCCCCC/C=C\C/C=C\CCCCCC)OC(=O)CCCCCCC/C	0.04868913857677903	0.05416666666666667	0.05106382978723404	0.05603448275862069	0.04201680672268908	0.07423580786026202
COc1ccc([C@H](O)[C@H](c2ccc(OC)cc2)[C@H](C)O)cc1	0.2054794520547945	0.18253968253968253	0.07518796992481203	0.09302325581395349	0.2413793103448276	0.12698412698412698
C[C@H](N[C@@H](CCc1ccccc1)C(=O)NCCS(=O)(=O)c1ccccc1)C(=O)O	0.30666666666666664	0.18181818181818182	0.09395973154362416	0.1103448275862069	0.21481481481481482	0.14893617021276595
C[C@@H]1CC(=O)c2c(ccc3c2O[C@@H]2CCc4cc(O)cc(O)c4[C@@H]23)O1	0.11377245508982035	0.11188811188811189	0.1417910447761194	0.14393939393939395	0.12408759124087591	0.09352517985611511
CC(=O)O[C@H]1C=C([C@@H](C)OC(=O)c2ccccc2)[C@H](OC(C)=O)[C@@H]1OC(C)=O	0.15757575757575756	0.1310344827586207	0.1366906474820144	0.15555555555555556	0.15217391304347827	0.15441176470588236
CC1(C)CC(=O)[C@@]2(C)CCC[C@]3(C)C(=CC[C@@H]4[C@@]5(C)C[C@@H](O)[C@@H](O[C@@H]6O[C@@H](CO)[C@@H](O)[C@@H](O)[C@@H]6O)[C@@](C)(CO)[C@@H]5CC[C@]43C)[C@@H]2C1	0.04824561403508772	0.06532663316582915	0.14444444444444443	0.13966480446927373	0.05612244897959184	0.10810810810810811
CCCC/C=C\C/C=C\CCCCCCCCCC(=O)OC[C@H](COC(=O)CCCCCCCCC/C=C\CCCCCC)OC(=O)CCCCCCCCCCC/C=C\CCCCCCC	0.04377104377104377	0.04814814814814815	0.045283018867924525	0.04961832061068702	0.03731343283582089	0.06563706563706563
CC(=O)OCC1=CO[C@@H](OC(=O)CC(C)C)[C@@H]2C1=C[C@@H](OC(=O)CC(C)(C)OC(C)=O)[C@]21CO1	0.10160427807486631	0.11875	0.18493150684931506	0.17123287671232876	0.09433962264150944	0.17006802721088435
Clc1ccc(-c2ccc(-c3ccccc3)cc2)cc1	0.2857142857142857	0.125	0.03759398496240601	0.03816793893129771	0.23008849557522124	0.03007518796992481
C[C@]12CCc3occc3[C@@H]1CC[C@@]13C[C@H](CC[C@@H]12)[C@](O)(CO)C3	0.05232558139534884	0.06206896551724138	0.1044776119402985	0.10606060606060606	0.06428571428571428	0.08088235294117647
CCCCCC/C=C\CCCCCCCC(=O)OC[C@@H](COC(=O)CCCCCCCCC/C=C\CCCCCCCC)OC(=O)CCCCCCCCCCCCCCCCCCCCCCC	0.0429042904290429	0.04710144927536232	0.04428044280442804	0.048507462686567165	0.0364963503649635	0.06415094339622641
CC/C=C\C/C=C\C/C=C\C/C=C\CCCCCCC(=O)OC[C@@H](COC(=O)CCCCCCCCCCCCCCCCCCCCCCC)OC(=O)CCCCCCCCCCC/C	0.04421768707482993	0.04868913857677903	0.04580152671755725	0.05019305019305019	0.03773584905660377	0.06640625
CCCCCOc1ccc(C(=O)O)cc1	0.145985401459854	0.16071428571428573	0.13761467889908258	0.14018691588785046	0.16822429906542055	0.14953271028037382
C=C1C(=O)O[C@H]2/C=C(/C)CC/C=C(/C(=O)O[C@@H]3O[C@@H](CO)[C@@H](O)[C@@H](O)[C@@H]3O)CC[C@@H]12	0.08241758241758242	0.0967741935483871	0.20588235294117646	0.208955223880597	0.09271523178807947	0.16428571428571428
C/C=C/c1ccc(OCCN)c(OC)c1	0.08275862068965517	0.13043478260869565	0.08771929824561403	0.08928571428571429	0.13636363636363635	0.07894736842105263
O=C(Nc1cc2ccccc2cc1)c1cn(CCCCCF)c2ccccc12	0.31333333333333335	0.13333333333333333	0.0718954248366013	0.0728476821192053	0.2692307692307692	0.07947019867549669
CC1(C)[C@@H](C(=O)O)CC[C@@]2(C)[C@@H]1CC[C@]13C=C[C@](C)(C1)C(=O)C[C@@H]32	0.0650887573964497	0.09285714285714286	0.15748031496062992	0.16	0.07246376811594203	0.12307692307692308
[truncated: 1,498 more rows]
